# Supplementary material for: Salvaging high-quality genomes of microbial species from a meromictic lake using a hybrid sequencing approach
Source: Commun Biol. 2021 Aug 23;4:996. doi: 10.1038/s42003-021-02510-6 (PMC8382752; doi:10.1038/s42003-021-02510-6)
Supplement: Supplementary file 5 — Supplementary Data 2 [file 42003_2021_2510_MOESM5_ESM.txt]

MAG ID	NCBI GenBank accession	classification	fastani_reference	fastani_reference_radius	fastani_taxonomy	fastani_ani	fastani_af	closest_placement_reference	closest_placement_radius	closest_placement_taxonomy	closest_placement_ani	closest_placement_af	pplacer_taxonomy	classification_method	note	other_related_references(genome_id,species_name,radius,ANI,AF)	aa_percent	translation_table	red_value	warnings
M30B1	CP073763	d__Bacteria;p__Verrucomicrobiota_A;c__Chlamydiia;o__Parachlamydiales;f__Simkaniaceae;g__;s__	N/A	N/A	N/A	N/A	N/A	GCF_000237205.1	95	d__Bacteria;p__Verrucomicrobiota_A;c__Chlamydiia;o__Parachlamydiales;f__Simkaniaceae;g__Simkania;s__Simkania negevensis	76.57	0.07	d__Bacteria;p__Verrucomicrobiota_A;c__Chlamydiia;o__Parachlamydiales;f__Simkaniaceae;g__;s__	taxonomic classification defined by topology and ANI	N/A	N/A	88.65	11	0.851267753	N/A
M30B10	JAGYIH000000000	d__Bacteria;p__Actinobacteriota;c__Actinomycetia;o__Actinomycetales;f__Microbacteriaceae;g__Aquiluna;s__	N/A	N/A	N/A	N/A	N/A	N/A	N/A	N/A	N/A	N/A	d__Bacteria;p__Actinobacteriota;c__Actinomycetia;o__Actinomycetales;f__Microbacteriaceae;g__Aquiluna;s__	ANI	N/A	GCA_003149555.1, s__Aquiluna sp003149555, 95.0, 77.69, 0.15; GCF_900100865.1, s__Aquiluna sp900100865, 95.0, 77.26, 0.13; GCA_002333405.1, s__Aquiluna sp002333405, 95.0, 77.08, 0.2; GCA_002479805.1, s__Aquiluna sp002479805, 95.0, 77.06, 0.18; GCF_000257665.1, s__Aquiluna sp000257665, 95.0, 77.04, 0.12; GCA_002478545.1, s__Aquiluna sp002478545, 95.0, 76.66, 0.14; GCA_002390305.1, s__Aquiluna sp002…	49.4	11	0.949912657	N/A
M30B11	JAGYII000000000	d__Bacteria;p__Firmicutes;c__Bacilli;o__Izemoplasmatales;f__Izemoplasmataceae;g__CSBR16-87;s__	N/A	N/A	N/A	N/A	N/A	N/A	N/A	N/A	N/A	N/A	d__Bacteria;p__Firmicutes;c__Bacilli;o__Izemoplasmatales;f__Izemoplasmataceae;g__;s__	taxonomic novelty determined using RED	N/A	N/A	83.83	11	0.918077787	N/A
M30B12	JAGYIJ000000000	d__Bacteria;p__Actinobacteriota;c__Actinomycetia;o__Actinomycetales;f__Microbacteriaceae;g__Aquiluna;s__	N/A	N/A	N/A	N/A	N/A	N/A	N/A	N/A	N/A	N/A	d__Bacteria;p__Actinobacteriota;c__Actinomycetia;o__Actinomycetales;f__Microbacteriaceae;g__Aquiluna;s__	ANI	N/A	GCA_002333405.1, s__Aquiluna sp002333405, 95.0, 78.45, 0.27; GCA_002479805.1, s__Aquiluna sp002479805, 95.0, 78.35, 0.28; GCA_003149555.1, s__Aquiluna sp003149555, 95.0, 78.31, 0.24; GCF_000257665.1, s__Aquiluna sp000257665, 95.0, 78.12, 0.2; GCF_900100865.1, s__Aquiluna sp900100865, 95.0, 77.88, 0.18; GCA_002390305.1, s__Aquiluna sp002390305, 95.0, 77.54, 0.21; GCA_002478545.1, s__Aquiluna sp002…	83.57	11	0.949597846	N/A
M30B13	JAGYIK000000000	d__Bacteria;p__Proteobacteria;c__Gammaproteobacteria;o__Pseudomonadales;f__Litoricolaceae;g__Litoricola;s__	N/A	N/A	N/A	N/A	N/A	N/A	N/A	N/A	N/A	N/A	d__Bacteria;p__Proteobacteria;c__Gammaproteobacteria;o__Pseudomonadales;f__;g__;s__	taxonomic novelty determined using RED	N/A	N/A	61.09	11	0.936172975	N/A
M30B14	JAGYIL000000000	d__Bacteria;p__Proteobacteria;c__Gammaproteobacteria;o__Pseudomonadales;f__Saccharospirillaceae;g__Saccharospirillum;s__	N/A	N/A	N/A	N/A	N/A	GCF_004000275.1	95	d__Bacteria;p__Proteobacteria;c__Gammaproteobacteria;o__Pseudomonadales;f__Saccharospirillaceae;g__Saccharospirillum;s__Saccharospirillum sp004000275	91.46	0.84	d__Bacteria;p__Proteobacteria;c__Gammaproteobacteria;o__Pseudomonadales;f__Saccharospirillaceae;g__Saccharospirillum;s__	taxonomic classification defined by topology and ANI	N/A	GCF_000423605.1, s__Saccharospirillum impatiens, 95.0, 82.53, 0.67; GCF_003367315.1, s__Saccharospirillum mangrovi, 95.0, 77.94, 0.26; GCF_003054965.1, s__Saccharospirillum sp003054965, 95.0, 77.63, 0.22	90.6	11	0.996203772	Genome not assigned to closest species as it falls outside its pre-defined ANI radius
M30B15	JAGYIM000000000	d__Bacteria;p__Proteobacteria;c__Gammaproteobacteria;o__Enterobacterales;f__Alteromonadaceae;g__Arsukibacterium;s__	N/A	N/A	N/A	N/A	N/A	GCF_900215315.1	95	d__Bacteria;p__Proteobacteria;c__Gammaproteobacteria;o__Enterobacterales;f__Alteromonadaceae;g__Arsukibacterium;s__Arsukibacterium tuosuense	87.33	0.8	d__Bacteria;p__Proteobacteria;c__Gammaproteobacteria;o__Enterobacterales;f__Alteromonadaceae;g__Arsukibacterium;s__	taxonomic classification defined by topology and ANI	N/A	GCF_000382165.1, s__Arsukibacterium perlucidum, 95.0, 84.31, 0.71; GCF_000987775.1, s__Arsukibacterium ikkense, 95.0, 81.74, 0.65; GCA_002364615.1, s__Arsukibacterium sp002364615, 95.0, 81.64, 0.65; GCA_002415085.1, s__Arsukibacterium sp002415085, 95.0, 81.63, 0.67; GCF_000987765.1, s__Arsukibacterium sp000987765, 95.0, 80.12, 0.53	96.63	11	0.996260692	Genome not assigned to closest species as it falls outside its pre-defined ANI radius
M30B16	JAGYIN000000000	d__Bacteria;p__Bacteroidota;c__Bacteroidia;o__Flavobacteriales;f__Schleiferiaceae;g__UBA10364;s__	N/A	N/A	N/A	N/A	N/A	N/A	N/A	N/A	N/A	N/A	d__Bacteria;p__Bacteroidota;c__Bacteroidia;o__Flavobacteriales;f__Schleiferiaceae;g__UBA10364;s__	taxonomic classification defined by topology and ANI	N/A	GCA_002387615.1, s__UBA10364 sp002387615, 95.0, 85.95, 0.85; GCA_002685435.1, s__UBA10364 sp002685435, 95.0, 84.38, 0.79; GCA_003045825.1, s__UBA10364 sp003045825, 95.0, 83.94, 0.81; GCA_003385605.1, s__UBA10364 sp003385605, 95.0, 78.36, 0.26; GCA_002378005.1, s__UBA10364 sp002378005, 95.0, 78.18, 0.27; GCA_002430755.1, s__UBA10364 sp002430755, 95.0, 78.09, 0.23; GCA_003455605.1, s__UBA10364 sp00…	89.03	11	0.985188243	Genome not assigned to closest species as it falls outside its pre-defined ANI radius
M30B17	JAGYIO000000000	d__Bacteria;p__Verrucomicrobiota;c__Verrucomicrobiae;o__Chthoniobacterales;f__;g__;s__	N/A	N/A	N/A	N/A	N/A	N/A	N/A	N/A	N/A	N/A	d__Bacteria;p__Verrucomicrobiota;c__Verrucomicrobiae;o__Chthoniobacterales;f__;g__;s__	taxonomic classification fully defined by topology	N/A	N/A	83.45	11	0.660993538	N/A
M30B18	JAGYIP000000000	d__Bacteria;p__Proteobacteria;c__Gammaproteobacteria;o__Burkholderiales;f__Burkholderiaceae;g__UBA2463;s__	N/A	N/A	N/A	N/A	N/A	GCA_002342295.1	95	d__Bacteria;p__Proteobacteria;c__Gammaproteobacteria;o__Burkholderiales;f__Burkholderiaceae;g__UBA2463;s__UBA2463 sp002342295	76.24	0.1	d__Bacteria;p__Proteobacteria;c__Gammaproteobacteria;o__Burkholderiales;f__Burkholderiaceae;g__;s__	taxonomic classification defined by topology and ANI	N/A	N/A	88.61	11	0.85676115	N/A
M30B19	JAGYIQ000000000	d__Bacteria;p__Planctomycetota;c__Planctomycetes;o__Pirellulales;f__Pirellulaceae;g__Mariniblastus;s__	N/A	N/A	N/A	N/A	N/A	GCF_001642875.1	95	d__Bacteria;p__Planctomycetota;c__Planctomycetes;o__Pirellulales;f__Pirellulaceae;g__Mariniblastus;s__Mariniblastus fucicola	75.96	0.02	d__Bacteria;p__Planctomycetota;c__Planctomycetes;o__Pirellulales;f__Pirellulaceae;g__;s__	taxonomic classification defined by topology and ANI	N/A	N/A	81.77	11	0.854107179	N/A
M30B2	CP073762	d__Bacteria;p__Verrucomicrobiota_A;c__Chlamydiia;o__Parachlamydiales;f__Simkaniaceae;g__;s__	N/A	N/A	N/A	N/A	N/A	GCF_000237205.1	95	d__Bacteria;p__Verrucomicrobiota_A;c__Chlamydiia;o__Parachlamydiales;f__Simkaniaceae;g__Simkania;s__Simkania negevensis	77.58	0.05	d__Bacteria;p__Verrucomicrobiota_A;c__Chlamydiia;o__Parachlamydiales;f__Simkaniaceae;g__;s__	taxonomic classification defined by topology and ANI	N/A	N/A	88.47	11	0.845776986	N/A
M30B20	JAGYIR000000000	d__Bacteria;p__Bacteroidota;c__Bacteroidia;o__Flavobacteriales;f__Crocinitomicaceae;g__UBA4466;s__	N/A	N/A	N/A	N/A	N/A	N/A	N/A	N/A	N/A	N/A	d__Bacteria;p__Bacteroidota;c__Bacteroidia;o__Flavobacteriales;f__Crocinitomicaceae;g__UBA4466;s__	ANI	N/A	GCA_002734065.1, s__UBA4466 sp002734065, 95.0, 77.54, 0.1; GCA_003149635.1, s__UBA4466 sp003149635, 95.0, 77.38, 0.08; GCA_002389415.1, s__UBA4466 sp002389415, 95.0, 77.25, 0.09; GCA_002427735.1, s__UBA4466 sp002427735, 95.0, 77.2, 0.09; GCA_002733985.1, s__UBA4466 sp002733985, 95.0, 77.01, 0.1; GCA_002471375.1, s__UBA4466 sp002471375, 95.0, 76.59, 0.06; GCA_002709305.1, s__UBA4466 sp002709305, 9…	95.4	11	0.948868021	N/A
M30B21	JAGYIS000000000	d__Bacteria;p__Proteobacteria;c__Gammaproteobacteria;o__Pseudomonadales;f__Oleiphilaceae;g__Marinobacter;s__	N/A	N/A	N/A	N/A	N/A	GCF_000934705.1	95	d__Bacteria;p__Proteobacteria;c__Gammaproteobacteria;o__Pseudomonadales;f__Oleiphilaceae;g__Marinobacter;s__Marinobacter excellens	94.49	0.86	d__Bacteria;p__Proteobacteria;c__Gammaproteobacteria;o__Pseudomonadales;f__Oleiphilaceae;g__Marinobacter;s__	taxonomic classification defined by topology and ANI	N/A	GCF_003007685.1, s__Marinobacter halophilus, 95.0, 84.05, 0.76; GCF_001447155.2, s__Marinobacter sp001447155, 95.0, 82.61, 0.67; GCF_003007715.1, s__Marinobacter shengliensis, 95.0, 82.59, 0.7; GCA_002258215.1, s__Marinobacter vinifirmus, 95.0, 81.57, 0.55; GCF_000284615.1, s__Marinobacter hydrocarbonoclasticus, 95.0, 80.77, 0.55; GCF_003336705.1, s__Marinobacter litoralis, 95.0, 79.95, 0.39; GCF…	96.53	11	0.997482856	Genome not assigned to closest species as it falls outside its pre-defined ANI radius
M30B22	JAGYIT000000000	d__Bacteria;p__Verrucomicrobiota;c__Verrucomicrobiae;o__Verrucomicrobiales;f__Akkermansiaceae;g__UBA1315;s__	N/A	N/A	N/A	N/A	N/A	N/A	N/A	N/A	N/A	N/A	d__Bacteria;p__Verrucomicrobiota;c__Verrucomicrobiae;o__Verrucomicrobiales;f__Akkermansiaceae;g__UBA1315;s__	ANI	N/A	GCA_003820635.1, s__UBA1315 sp003820635, 95.0, 78.45, 0.25; GCA_005787565.1, s__UBA1315 sp005787565, 95.0, 78.19, 0.16; GCA_007126655.1, s__UBA1315 sp007126655, 95.0, 77.72, 0.21; GCA_002307065.1, s__UBA1315 sp002307065, 95.0, 76.66, 0.13; GCA_004294095.1, s__UBA1315 sp004294095, 95.0, 76.34, 0.06	83.91	11	0.900035446	N/A
M30B23	JAGYIU000000000	d__Bacteria;p__Proteobacteria;c__Gammaproteobacteria;o__Enterobacterales;f__Alteromonadaceae;g__Pseudoalteromonas;s__	N/A	N/A	N/A	N/A	N/A	GCF_002310835.1	95	d__Bacteria;p__Proteobacteria;c__Gammaproteobacteria;o__Enterobacterales;f__Alteromonadaceae;g__Pseudoalteromonas;s__Pseudoalteromonas tetraodonis	92.64	0.84	d__Bacteria;p__Proteobacteria;c__Gammaproteobacteria;o__Enterobacterales;f__Alteromonadaceae;g__Pseudoalteromonas;s__	taxonomic classification defined by topology and ANI	N/A	GCF_004328665.1, s__Pseudoalteromonas sp001974855, 95.0, 88.51, 0.78; GCF_000238275.2, s__Pseudoalteromonas undina, 95.0, 88.36, 0.79; GCF_000814675.1, s__Pseudoalteromonas distincta, 95.0, 81.51, 0.59; GCF_002221505.1, s__Pseudoalteromonas nigrifaciens, 96.02, 81.5, 0.57; GCF_001999225.1, s__Pseudoalteromonas aliena, 95.0, 81.48, 0.57; GCF_900239935.1, s__Pseudoalteromonas carrageenovora, 95.0, …	98.73	11	0.997385974	Genome not assigned to closest species as it falls outside its pre-defined ANI radius
M30B24	JAGYIV000000000	d__Bacteria;p__Verrucomicrobiota;c__Verrucomicrobiae;o__Chthoniobacterales;f__Terrimicrobiaceae;g__UBA967;s__	N/A	N/A	N/A	N/A	N/A	N/A	N/A	N/A	N/A	N/A	d__Bacteria;p__Verrucomicrobiota;c__Verrucomicrobiae;o__Chthoniobacterales;f__Terrimicrobiaceae;g__;s__	taxonomic novelty determined using RED	N/A	N/A	85.44	11	0.915693355	N/A
M30B25	JAGYIW000000000	d__Bacteria;p__Proteobacteria;c__Gammaproteobacteria;o__UBA7916;f__;g__;s__	N/A	N/A	N/A	N/A	N/A	N/A	N/A	N/A	N/A	N/A	d__Bacteria;p__Proteobacteria;c__Gammaproteobacteria;o__;f__;g__;s__	taxonomic novelty determined using RED	N/A	N/A	84.82	11	0.76280467	N/A
M30B26	JAGYIX000000000	d__Bacteria;p__Bacteroidota;c__Bacteroidia;o__Flavobacteriales;f__Flavobacteriaceae;g__UBA3478;s__	N/A	N/A	N/A	N/A	N/A	N/A	N/A	N/A	N/A	N/A	d__Bacteria;p__Bacteroidota;c__Bacteroidia;o__Flavobacteriales;f__Flavobacteriaceae;g__UBA3478;s__	ANI	N/A	GCA_003045935.1, s__UBA3478 sp003045935, 95.0, 77.05, 0.08; GCA_002381155.1, s__UBA3478 sp002381155, 95.0, 76.71, 0.1; GCA_002691685.1, s__UBA3478 sp002691685, 95.0, 76.53, 0.04; GCA_002691645.1, s__UBA3478 sp002691645, 95.0, 76.27, 0.06	94.9	11	0.954201976	N/A
M30B27	JAGYIY000000000	d__Bacteria;p__Bacteroidota;c__Bacteroidia;o__Cytophagales;f__Cyclobacteriaceae;g__Fabibacter;s__	N/A	N/A	N/A	N/A	N/A	N/A	N/A	N/A	N/A	N/A	d__Bacteria;p__Bacteroidota;c__Bacteroidia;o__Cytophagales;f__Cyclobacteriaceae;g__Fabibacter;s__	ANI	N/A	GCF_001747095.1, s__Fabibacter sp001747095, 95.0, 77.22, 0.08; GCF_900111145.1, s__Fabibacter pacificus, 95.0, 76.8, 0.08; GCF_001592965.1, s__Fabibacter spongicola, 95.0, 76.64, 0.09; GCF_001747105.1, s__Fabibacter misakiensis, 95.0, 76.64, 0.07; GCA_002296035.1, s__Fabibacter sp002296035, 95.0, 76.36, 0.09; GCA_002427755.1, s__Fabibacter sp002427755, 95.0, 76.32, 0.07; GCA_002477595.1, s__Fabib…	92.04	11	0.91577431	N/A
M30B28	JAGYIZ000000000	d__Bacteria;p__Caldatribacteriota;c__JS1;o__SB-45;f__UBA6794;g__;s__	N/A	N/A	N/A	N/A	N/A	GCA_002452835.1	95	d__Bacteria;p__Caldatribacteriota;c__JS1;o__SB-45;f__UBA6794;g__UBA6794;s__UBA6794 sp002452835	76.98	0.18	d__Bacteria;p__Caldatribacteriota;c__JS1;o__SB-45;f__;g__;s__	taxonomic classification defined by topology and ANI	N/A	N/A	64.56	11	0.838821072	N/A
M30B29	JAGYJA000000000	d__Bacteria;p__Bacteroidota;c__Bacteroidia;o__Flavobacteriales;f__Flavobacteriaceae;g__CG2-30-34-30;s__	N/A	N/A	N/A	N/A	N/A	N/A	N/A	N/A	N/A	N/A	d__Bacteria;p__Bacteroidota;c__Bacteroidia;o__Flavobacteriales;f__Flavobacteriaceae;g__;s__	taxonomic novelty determined using RED	N/A	N/A	95.65	11	0.927278199	N/A
M30B3	CP073761	d__Bacteria;p__Cyanobacteria;c__Cyanobacteriia;o__PCC-6307;f__Cyanobiaceae;g__Cyanobium_A;s__	N/A	N/A	N/A	N/A	N/A	GCA_007135755.1	95	d__Bacteria;p__Cyanobacteria;c__Cyanobacteriia;o__PCC-6307;f__Cyanobiaceae;g__Cyanobium_A;s__Cyanobium_A sp007135755	84.28	0.71	d__Bacteria;p__Cyanobacteria;c__Cyanobacteriia;o__PCC-6307;f__Cyanobiaceae;g__Cyanobium_A;s__	taxonomic classification defined by topology and ANI	N/A	GCF_001039265.1, s__Cyanobium_A sp001039265, 95.0, 83.24, 0.65; GCF_900088535.1, s__Cyanobium_A sp900088535, 95.0, 83.1, 0.62; GCF_000155635.1, s__Cyanobium_A sp000155635, 95.0, 83.05, 0.66; GCF_002252665.1, s__Cyanobium_A sp002252665, 95.0, 82.78, 0.72; GCF_003011885.1, s__Cyanobium_A usitatum, 95.0, 80.77, 0.6; GCA_002396505.1, s__Cyanobium_A sp002396505, 95.0, 79.93, 0.44	92.08	11	0.916281774	Genome not assigned to closest species as it falls outside its pre-defined ANI radius
M30B30	JAGYJB000000000	d__Bacteria;p__Proteobacteria;c__Gammaproteobacteria;o__Pseudomonadales;f__Halieaceae;g__IMCC3088;s__IMCC3088 sp003520285	GCA_003520285.1	95	d__Bacteria;p__Proteobacteria;c__Gammaproteobacteria;o__Pseudomonadales;f__Halieaceae;g__IMCC3088;s__IMCC3088 sp003520285	97.32	0.9	GCA_003520285.1	95	d__Bacteria;p__Proteobacteria;c__Gammaproteobacteria;o__Pseudomonadales;f__Halieaceae;g__IMCC3088;s__IMCC3088 sp003520285	97.32	0.9	d__Bacteria;p__Proteobacteria;c__Gammaproteobacteria;o__Pseudomonadales;f__Halieaceae;g__IMCC3088;s__	taxonomic classification defined by topology and ANI	topological placement and ANI have congruent species assignments	GCF_000204315.1, s__IMCC3088 sp000204315, 95.0, 81.17, 0.11	92.6	11	N/A	N/A
M30B31	JAGYJC000000000	d__Bacteria;p__Proteobacteria;c__Gammaproteobacteria;o__Pseudomonadales;f__Halomonadaceae;g__Halomonas;s__Halomonas meridiana	GCF_900129255.1	95	d__Bacteria;p__Proteobacteria;c__Gammaproteobacteria;o__Pseudomonadales;f__Halomonadaceae;g__Halomonas;s__Halomonas meridiana	97.65	0.83	GCF_900129255.1	95	d__Bacteria;p__Proteobacteria;c__Gammaproteobacteria;o__Pseudomonadales;f__Halomonadaceae;g__Halomonas;s__Halomonas meridiana	97.65	0.83	d__Bacteria;p__Proteobacteria;c__Gammaproteobacteria;o__Pseudomonadales;f__Halomonadaceae;g__Halomonas;s__	taxonomic classification defined by topology and ANI	topological placement and ANI have congruent species assignments	GCF_002087295.1, s__Halomonas lionensis, 95.0, 94.82, 0.69; GCF_006228115.1, s__Halomonas sp006228115, 95.0, 87.39, 0.69; GCA_002696125.1, s__Halomonas sp002696125, 95.0, 86.79, 0.71; GCF_002442575.1, s__Halomonas hydrothermalis, 95.72, 84.49, 0.6; GCF_000275725.1, s__Halomonas stevensii, 95.72, 84.36, 0.6; GCF_002966495.1, s__Halomonas sp002966495, 95.0, 81.22, 0.51; GCF_000734975.2, s__Halomona…	95.18	11	N/A	N/A
M30B32	JAGYJD000000000	d__Bacteria;p__Actinobacteriota;c__Actinomycetia;o__Nanopelagicales;f__AcAMD-5;g__;s__	N/A	N/A	N/A	N/A	N/A	N/A	N/A	N/A	N/A	N/A	d__Bacteria;p__Actinobacteriota;c__Actinomycetia;o__Nanopelagicales;f__AcAMD-5;g__;s__	taxonomic novelty determined using RED	N/A	N/A	88.49	11	0.867055588	N/A
M30B33	JAGYJE000000000	d__Bacteria;p__Verrucomicrobiota;c__Verrucomicrobiae;o__Opitutales;f__Puniceicoccaceae;g__BACL24;s__	N/A	N/A	N/A	N/A	N/A	N/A	N/A	N/A	N/A	N/A	d__Bacteria;p__Verrucomicrobiota;c__Verrucomicrobiae;o__Opitutales;f__Puniceicoccaceae;g__BACL24;s__	ANI	N/A	GCA_002729725.1, s__BACL24 sp002729725, 95.0, 77.41, 0.12; GCA_002480015.1, s__BACL24 sp002480015, 95.0, 77.26, 0.23; GCA_003485085.1, s__BACL24 sp003485085, 95.0, 77.03, 0.04; GCA_003331195.1, s__BACL24 sp003331195, 95.0, 76.89, 0.11; GCA_002862945.1, s__BACL24 sp002862945, 95.0, 76.51, 0.1; GCA_002430605.1, s__BACL24 sp002430605, 95.0, 76.4, 0.08; GCA_002292345.1, s__BACL24 sp002292345, 95.0, 7…	79.6	11	0.936843074	N/A
M30B34	JAGYJF000000000	d__Bacteria;p__Bacteroidota;c__Bacteroidia;o__Flavobacteriales;f__Flavobacteriaceae;g__MAR-2010-188;s__	N/A	N/A	N/A	N/A	N/A	GCF_006494535.1	95	d__Bacteria;p__Bacteroidota;c__Bacteroidia;o__Flavobacteriales;f__Flavobacteriaceae;g__MAR-2010-188;s__MAR-2010-188 sp006494535	79.53	0.41	d__Bacteria;p__Bacteroidota;c__Bacteroidia;o__Flavobacteriales;f__Flavobacteriaceae;g__MAR-2010-188;s__	taxonomic classification defined by topology and ANI	N/A	GCF_900104375.1, s__MAR-2010-188 sp900104375, 95.0, 77.53, 0.09	90.89	11	0.963495061	N/A
M30B35	JAGYJG000000000	d__Bacteria;p__Bacteroidota;c__Bacteroidia;o__NS11-12g;f__UBA9320;g__UBA9320;s__	N/A	N/A	N/A	N/A	N/A	GCA_003485825.1	95	d__Bacteria;p__Bacteroidota;c__Bacteroidia;o__NS11-12g;f__UBA9320;g__UBA9320;s__UBA9320 sp003485825	77.51	0.12	d__Bacteria;p__Bacteroidota;c__Bacteroidia;o__NS11-12g;f__UBA9320;g__UBA9320;s__	taxonomic classification defined by topology and ANI	N/A	GCA_002746305.1, s__UBA9320 sp002746305, 95.0, 77.23, 0.12; GCA_002384205.1, s__UBA9320 sp002384205, 95.0, 77.1, 0.13; GCA_003516975.1, s__UBA9320 sp003516975, 95.0, 76.9, 0.14; GCA_003484585.1, s__UBA9320 sp003484585, 95.0, 76.72, 0.11	95.79	11	0.963764776	N/A
M30B36	JAGYJH000000000	d__Bacteria;p__Proteobacteria;c__Alphaproteobacteria;o__Caulobacterales;f__Hyphomonadaceae;g__Hyphomonas;s__	N/A	N/A	N/A	N/A	N/A	N/A	N/A	N/A	N/A	N/A	d__Bacteria;p__Proteobacteria;c__Alphaproteobacteria;o__Caulobacterales;f__Hyphomonadaceae;g__Hyphomonas;s__	taxonomic classification defined by topology and ANI	N/A	GCF_000013025.1, s__Hyphomonas neptunium, 95.0, 85.05, 0.79; GCA_002841155.1, s__Hyphomonas sp002841155, 95.0, 84.65, 0.78; GCF_000685315.1, s__Hyphomonas polymorpha, 95.0, 83.96, 0.77; GCA_002282565.1, s__Hyphomonas sp002282565, 95.0, 83.82, 0.63; GCA_001464545.1, s__Hyphomonas sp001464545, 95.0, 79.58, 0.53; GCA_003486945.1, s__Hyphomonas sp003486945, 95.0, 79.48, 0.42; GCF_000682695.1, s__Hyph…	90.38	11	0.991738483	Genome not assigned to closest species as it falls outside its pre-defined ANI radius
M30B37	JAGYJI000000000	d__Bacteria;p__Actinobacteriota;c__Actinomycetia;o__Actinomycetales;f__Microbacteriaceae;g__Pontimonas;s__	N/A	N/A	N/A	N/A	N/A	N/A	N/A	N/A	N/A	N/A	d__Bacteria;p__Actinobacteriota;c__Actinomycetia;o__Actinomycetales;f__Microbacteriaceae;g__Pontimonas;s__	ANI	N/A	GCF_002950575.1, s__Pontimonas salivibrio, 95.0, 80.22, 0.19; GCA_001438965.1, s__Pontimonas sp001438965, 95.0, 78.39, 0.22; GCA_000754445.1, s__Pontimonas sp000754445, 95.0, 78.03, 0.31; GCA_002172585.1, s__Pontimonas sp002172585, 95.0, 77.41, 0.12; GCA_007117135.1, s__Pontimonas sp007117135, 95.0, 76.21, 0.06	64.6	11	0.933635137	N/A
M30B38	JAGYJJ000000000	d__Bacteria;p__Actinobacteriota;c__Actinomycetia;o__Nanopelagicales;f__S36-B12;g__S36-B12;s__	N/A	N/A	N/A	N/A	N/A	N/A	N/A	N/A	N/A	N/A	d__Bacteria;p__Actinobacteriota;c__Actinomycetia;o__Nanopelagicales;f__S36-B12;g__;s__	taxonomic novelty determined using RED	N/A	N/A	91.47	11	0.915938893	N/A
M30B39	JAGYJK000000000	d__Bacteria;p__Proteobacteria;c__Alphaproteobacteria;o__Rhodobacterales;f__Rhodobacteraceae;g__Yoonia;s__	N/A	N/A	N/A	N/A	N/A	GCF_000152785.1	95	d__Bacteria;p__Proteobacteria;c__Alphaproteobacteria;o__Rhodobacterales;f__Rhodobacteraceae;g__Yoonia;s__Yoonia vestfoldensis_A	93.55	0.86	d__Bacteria;p__Proteobacteria;c__Alphaproteobacteria;o__Rhodobacterales;f__Rhodobacteraceae;g__Yoonia;s__	taxonomic classification defined by topology and ANI	N/A	GCF_002158905.1, s__Yoonia vestfoldensis_B, 95.0, 89.09, 0.83; GCF_000382265.1, s__Yoonia vestfoldensis, 95.0, 87.62, 0.76; GCA_003551805.1, s__Yoonia sp003551805, 95.0, 83.4, 0.65; GCF_003201935.1, s__Yoonia sp003201935, 95.0, 78.79, 0.47; GCF_900156505.1, s__Yoonia rosea, 95.0, 78.64, 0.45; GCF_001419985.1, s__Yoonia sp001419985, 95.0, 78.61, 0.48; GCF_900115105.1, s__Yoonia tamlensis, 95.0, 78…	96.77	11	0.99834688	Genome not assigned to closest species as it falls outside its pre-defined ANI radius
M30B40	JAGYJL000000000	d__Bacteria;p__Bacteroidota;c__Bacteroidia;o__Flavobacteriales;f__UBA10329;g__UBA10329;s__	N/A	N/A	N/A	N/A	N/A	GCA_003456455.1	95	d__Bacteria;p__Bacteroidota;c__Bacteroidia;o__Flavobacteriales;f__UBA10329;g__UBA10329;s__UBA10329 sp003456455	77.54	0.19	d__Bacteria;p__Bacteroidota;c__Bacteroidia;o__Flavobacteriales;f__;g__;s__	taxonomic classification defined by topology and ANI	N/A	N/A	73.57	11	0.927123238	N/A
M30B41	JAGYJM000000000	d__Bacteria;p__Bacteroidota;c__Bacteroidia;o__Flavobacteriales;f__UA16;g__;s__	N/A	N/A	N/A	N/A	N/A	N/A	N/A	N/A	N/A	N/A	d__Bacteria;p__Bacteroidota;c__Bacteroidia;o__Flavobacteriales;f__UA16;g__;s__	taxonomic classification fully defined by topology	N/A	N/A	98.35	11	0.803904221	N/A
M30B42	JAGYJN000000000	d__Bacteria;p__Proteobacteria;c__Alphaproteobacteria;o__Rhodobacterales;f__Rhodobacteraceae;g__Roseicyclus;s__	N/A	N/A	N/A	N/A	N/A	GCF_003148775.1	95	d__Bacteria;p__Proteobacteria;c__Alphaproteobacteria;o__Rhodobacterales;f__Rhodobacteraceae;g__Roseicyclus;s__Roseicyclus mahoneyensis	80.38	0.62	d__Bacteria;p__Proteobacteria;c__Alphaproteobacteria;o__Rhodobacterales;f__Rhodobacteraceae;g__Roseicyclus;s__	taxonomic classification defined by topology and ANI	N/A	GCF_000590925.1, s__Roseicyclus elongatum, 95.0, 78.81, 0.47; GCA_001314805.1, s__Roseicyclus sp001314805, 95.0, 78.25, 0.4; GCF_004751985.1, s__Roseicyclus sp004751985, 95.0, 77.55, 0.34; GCF_003688285.1, s__Roseicyclus sp003688285, 95.0, 77.47, 0.33; GCF_001650845.1, s__Roseicyclus sp001650845, 95.0, 77.3, 0.3; GCF_000013565.1, s__Roseicyclus sp000013565, 95.0, 77.15, 0.27	92.06	11	0.97652271	N/A
M30B43	JAGYJO000000000	d__Bacteria;p__Margulisbacteria;c__Marinamargulisbacteria;o__SXXA01;f__;g__;s__	N/A	N/A	N/A	N/A	N/A	GCA_005791325.1	95	d__Bacteria;p__Margulisbacteria;c__Marinamargulisbacteria;o__SXXA01;f__SXXA01;g__SXXA01;s__SXXA01 sp005791325	76.87	0.01	d__Bacteria;p__Margulisbacteria;c__Marinamargulisbacteria;o__;f__;g__;s__	taxonomic classification defined by topology and ANI	N/A	N/A	53.91	11	0.626908231	N/A
M30B44	JAGYJP000000000	d__Bacteria;p__Actinobacteriota;c__Actinomycetia;o__Nanopelagicales;f__S36-B12;g__UBA6154;s__	N/A	N/A	N/A	N/A	N/A	GCA_002422375.1	95	d__Bacteria;p__Actinobacteriota;c__Actinomycetia;o__Nanopelagicales;f__S36-B12;g__UBA6154;s__UBA6154 sp002422375	77.37	0.14	d__Bacteria;p__Actinobacteriota;c__Actinomycetia;o__Nanopelagicales;f__S36-B12;g__;s__	taxonomic classification defined by topology and ANI	N/A	N/A	76.13	11	0.932433432	N/A
M30B45	JAGYJQ000000000	d__Bacteria;p__Bacteroidota;c__Rhodothermia;o__Balneolales;f__Balneolaceae;g__UBA1275;s__	N/A	N/A	N/A	N/A	N/A	N/A	N/A	N/A	N/A	N/A	d__Bacteria;p__Bacteroidota;c__Rhodothermia;o__Balneolales;f__Balneolaceae;g__UBA1275;s__	taxonomic classification defined by topology and ANI	N/A	GCA_002457365.1, s__UBA1275 sp002457365, 95.0, 90.72, 0.88; GCA_002323515.1, s__UBA1275 sp002323515, 95.0, 89.23, 0.89; GCA_002730655.1, s__UBA1275 sp002730655, 95.0, 80.8, 0.52; GCA_002348545.1, s__UBA1275 sp002348545, 95.0, 80.67, 0.65; GCA_002720745.1, s__UBA1275 sp002720745, 95.0, 80.44, 0.61	80.2	11	0.981765818	Genome not assigned to closest species as it falls outside its pre-defined ANI radius
M30B46	JAGYJR000000000	d__Bacteria;p__Bacteroidota;c__Bacteroidia;o__Flavobacteriales;f__Flavobacteriaceae;g__Flavobacterium;s__	N/A	N/A	N/A	N/A	N/A	GCF_003293845.1	95	d__Bacteria;p__Bacteroidota;c__Bacteroidia;o__Flavobacteriales;f__Flavobacteriaceae;g__Flavobacterium;s__Flavobacterium tibetense	91.08	0.78	d__Bacteria;p__Bacteroidota;c__Bacteroidia;o__Flavobacteriales;f__Flavobacteriaceae;g__Flavobacterium;s__	taxonomic classification defined by topology and ANI	N/A	GCF_004363695.1, s__Flavobacterium cheniae, 95.0, 82.15, 0.56; GCA_002421645.1, s__Flavobacterium sp002421645, 95.0, 82.14, 0.5; GCF_003259835.1, s__Flavobacterium aquaticum, 95.0, 81.98, 0.58; GCA_003497625.1, s__Flavobacterium sp003497625, 95.0, 81.97, 0.53; GCA_003963025.1, s__Flavobacterium sp003963025, 95.0, 81.97, 0.46; GCF_000686885.1, s__Flavobacterium sasangense, 95.0, 81.92, 0.57; GCA_0…	80.83	11	0.992731764	Genome not assigned to closest species as it falls outside its pre-defined ANI radius
M30B47	JAGYJS000000000	d__Bacteria;p__Actinobacteriota;c__Acidimicrobiia;o__Acidimicrobiales;f__UBA8139;g__F1-20-MAGs160;s__F1-20-MAGs160 sp005787345	GCA_005787345.1	95	d__Bacteria;p__Actinobacteriota;c__Acidimicrobiia;o__Acidimicrobiales;f__UBA8139;g__F1-20-MAGs160;s__F1-20-MAGs160 sp005787345	96.08	0.84	GCA_005787345.1	95	d__Bacteria;p__Actinobacteriota;c__Acidimicrobiia;o__Acidimicrobiales;f__UBA8139;g__F1-20-MAGs160;s__F1-20-MAGs160 sp005787345	96.08	0.84	d__Bacteria;p__Actinobacteriota;c__Acidimicrobiia;o__Acidimicrobiales;f__UBA8139;g__;s__	taxonomic classification defined by topology and ANI	topological placement and ANI have congruent species assignments	N/A	81.88	11	N/A	N/A
M30B48	JAGYJT000000000	d__Bacteria;p__Bacteroidota;c__Bacteroidia;o__Chitinophagales;f__;g__;s__	N/A	N/A	N/A	N/A	N/A	N/A	N/A	N/A	N/A	N/A	d__Bacteria;p__Bacteroidota;c__Bacteroidia;o__Chitinophagales;f__;g__;s__	taxonomic novelty determined using RED	N/A	N/A	77.06	11	0.699598895	N/A
M30B49	JAGYJU000000000	d__Bacteria;p__Proteobacteria;c__Alphaproteobacteria;o__Rhodobacterales;f__Rhodobacteraceae;g__Roseicyclus;s__	N/A	N/A	N/A	N/A	N/A	GCF_003148775.1	95	d__Bacteria;p__Proteobacteria;c__Alphaproteobacteria;o__Rhodobacterales;f__Rhodobacteraceae;g__Roseicyclus;s__Roseicyclus mahoneyensis	83.15	0.76	d__Bacteria;p__Proteobacteria;c__Alphaproteobacteria;o__Rhodobacterales;f__Rhodobacteraceae;g__Roseicyclus;s__	taxonomic classification defined by topology and ANI	N/A	GCF_000590925.1, s__Roseicyclus elongatum, 95.0, 79.9, 0.58; GCA_001314805.1, s__Roseicyclus sp001314805, 95.0, 79.18, 0.53; GCF_003688285.1, s__Roseicyclus sp003688285, 95.0, 78.22, 0.44; GCF_004751985.1, s__Roseicyclus sp004751985, 95.0, 78.17, 0.43; GCF_001650845.1, s__Roseicyclus sp001650845, 95.0, 77.82, 0.42; GCF_000013565.1, s__Roseicyclus sp000013565, 95.0, 77.78, 0.38	82.46	11	0.985357801	Genome not assigned to closest species as it falls outside its pre-defined ANI radius
M30B5	CP073759	d__Bacteria;p__Proteobacteria;c__Gammaproteobacteria;o__Burkholderiales;f__Methylophilaceae;g__GCA-2401735;s__	N/A	N/A	N/A	N/A	N/A	GCA_002401735.1	95	d__Bacteria;p__Proteobacteria;c__Gammaproteobacteria;o__Burkholderiales;f__Methylophilaceae;g__GCA-2401735;s__GCA-2401735 sp002401735	77.83	0.28	d__Bacteria;p__Proteobacteria;c__Gammaproteobacteria;o__Burkholderiales;f__Methylophilaceae;g__GCA-2401735;s__	taxonomic classification defined by topology and ANI	N/A	GCA_006844635.1, s__GCA-2401735 sp006844635, 95.0, 78.08, 0.25	98.65	11	0.975082343	N/A
M30B50	JAGYJV000000000	d__Bacteria;p__Proteobacteria;c__Gammaproteobacteria;o__Chromatiales;f__Chromatiaceae;g__Thiocapsa;s__	N/A	N/A	N/A	N/A	N/A	GCF_003634315.1	95	d__Bacteria;p__Proteobacteria;c__Gammaproteobacteria;o__Chromatiales;f__Chromatiaceae;g__Thiocapsa;s__Thiocapsa rosea	90.75	0.75	d__Bacteria;p__Proteobacteria;c__Gammaproteobacteria;o__Chromatiales;f__Chromatiaceae;g__Thiocapsa;s__	taxonomic classification defined by topology and ANI	N/A	GCF_900106925.1, s__Thiocapsa roseopersicina, 95.0, 89.69, 0.69; GCA_002423035.1, s__Thiocapsa sp002423035, 95.0, 89.34, 0.77; GCF_000223985.1, s__Thiocapsa marina, 95.0, 88.2, 0.69; GCF_001499735.1, s__Thiocapsa sp001499735, 95.0, 87.71, 0.65	93.67	11	0.99359817	Genome not assigned to closest species as it falls outside its pre-defined ANI radius
M30B51	JAGYJW000000000	d__Bacteria;p__Myxococcota;c__UBA796;o__UBA796;f__UBA796;g__;s__	N/A	N/A	N/A	N/A	N/A	N/A	N/A	N/A	N/A	N/A	d__Bacteria;p__Myxococcota;c__UBA796;o__UBA796;f__UBA796;g__;s__	taxonomic classification fully defined by topology	N/A	N/A	84.17	11	0.74691943	Genome has more than 10.0% of markers with multiple hits
M30B52	JAGYJX000000000	d__Bacteria;p__Proteobacteria;c__Alphaproteobacteria;o__Thalassobaculales;f__Thalassobaculaceae;g__BAL199;s__	N/A	N/A	N/A	N/A	N/A	GCF_000171835.1	95	d__Bacteria;p__Proteobacteria;c__Alphaproteobacteria;o__Thalassobaculales;f__Thalassobaculaceae;g__BAL199;s__BAL199 sp000171835	82.42	0.59	d__Bacteria;p__Proteobacteria;c__Alphaproteobacteria;o__Thalassobaculales;f__Thalassobaculaceae;g__;s__	taxonomic classification defined by topology and ANI	N/A	N/A	74.9	11	0.893353247	N/A
M30B53	JAGYJY000000000	d__Bacteria;p__Planctomycetota;c__Planctomycetes;o__Pirellulales;f__UBA1268;g__;s__	N/A	N/A	N/A	N/A	N/A	N/A	N/A	N/A	N/A	N/A	d__Bacteria;p__Planctomycetota;c__Planctomycetes;o__Pirellulales;f__;g__;s__	taxonomic novelty determined using RED	N/A	N/A	69.03	11	0.793193019	N/A
M30B54	JAGYJZ000000000	d__Bacteria;p__Bacteroidota;c__Bacteroidia;o__Flavobacteriales;f__Salibacteraceae;g__SHAN690;s__	N/A	N/A	N/A	N/A	N/A	N/A	N/A	N/A	N/A	N/A	d__Bacteria;p__Bacteroidota;c__Bacteroidia;o__Flavobacteriales;f__Salibacteraceae;g__SHAN690;s__	ANI	N/A	GCA_002390775.1, s__SHAN690 sp002390775, 95.0, 78.81, 0.32; GCA_002389645.1, s__SHAN690 sp002389645, 95.0, 78.7, 0.37; GCA_002336485.1, s__SHAN690 sp002336485, 95.0, 76.04, 0.05	81.09	11	0.967406355	N/A
M30B55	JAGYKA000000000	d__Bacteria;p__Bacteroidota;c__Bacteroidia;o__Flavobacteriales;f__;g__;s__	N/A	N/A	N/A	N/A	N/A	N/A	N/A	N/A	N/A	N/A	d__Bacteria;p__Bacteroidota;c__Bacteroidia;o__Flavobacteriales;f__;g__;s__	taxonomic novelty determined using RED	N/A	N/A	71.23	11	0.73485554	N/A
M30B56	JAGYKB000000000	d__Bacteria;p__Proteobacteria;c__Gammaproteobacteria;o__Pseudomonadales;f__Pseudohongiellaceae;g__OM182;s__	N/A	N/A	N/A	N/A	N/A	GCA_003482475.1	95	d__Bacteria;p__Proteobacteria;c__Gammaproteobacteria;o__Pseudomonadales;f__Pseudohongiellaceae;g__OM182;s__OM182 sp003482475	92.73	0.9	d__Bacteria;p__Proteobacteria;c__Gammaproteobacteria;o__Pseudomonadales;f__Pseudohongiellaceae;g__OM182;s__	taxonomic classification defined by topology and ANI	N/A	GCA_001438145.1, s__OM182 sp001438145, 95.0, 79.98, 0.58; GCA_002700775.1, s__OM182 sp002700775, 95.0, 76.41, 0.02	98.49	11	0.99074318	Genome not assigned to closest species as it falls outside its pre-defined ANI radius
M30B57	JAGYKC000000000	d__Bacteria;p__Cyanobacteria;c__Cyanobacteriia;o__PCC-6307;f__Cyanobiaceae;g__Cyanobium_A;s__	N/A	N/A	N/A	N/A	N/A	GCA_007135755.1	95	d__Bacteria;p__Cyanobacteria;c__Cyanobacteriia;o__PCC-6307;f__Cyanobiaceae;g__Cyanobium_A;s__Cyanobium_A sp007135755	83.29	0.64	d__Bacteria;p__Cyanobacteria;c__Cyanobacteriia;o__PCC-6307;f__Cyanobiaceae;g__Cyanobium_A;s__	taxonomic classification defined by topology and ANI	N/A	GCF_002252665.1, s__Cyanobium_A sp002252665, 95.0, 82.79, 0.65; GCF_001039265.1, s__Cyanobium_A sp001039265, 95.0, 82.31, 0.56; GCF_000155635.1, s__Cyanobium_A sp000155635, 95.0, 82.19, 0.66; GCF_900088535.1, s__Cyanobium_A sp900088535, 95.0, 82.15, 0.66; GCF_003011885.1, s__Cyanobium_A usitatum, 95.0, 81.05, 0.55; GCA_002396505.1, s__Cyanobium_A sp002396505, 95.0, 79.41, 0.45	63.65	11	0.915932772	Genome not assigned to closest species as it falls outside its pre-defined ANI radius
M30B58	JAGYKD000000000	d__Bacteria;p__Bacteroidota;c__Bacteroidia;o__Flavobacteriales;f__UBA10329;g__;s__	N/A	N/A	N/A	N/A	N/A	GCA_003456455.1	95	d__Bacteria;p__Bacteroidota;c__Bacteroidia;o__Flavobacteriales;f__UBA10329;g__UBA10329;s__UBA10329 sp003456455	74.52	0	d__Bacteria;p__Bacteroidota;c__Bacteroidia;o__Flavobacteriales;f__;g__;s__	taxonomic classification defined by topology and ANI	N/A	N/A	96.65	11	0.774595131	N/A
M30B59	JAGYKE000000000	d__Bacteria;p__Proteobacteria;c__Alphaproteobacteria;o__Rhodobacterales;f__Rhodobacteraceae;g__Aestuariivita;s__	N/A	N/A	N/A	N/A	N/A	GCA_006227805.1	95	d__Bacteria;p__Proteobacteria;c__Alphaproteobacteria;o__Rhodobacterales;f__Rhodobacteraceae;g__Aestuariivita;s__Aestuariivita sp006227805	84.23	0.8	d__Bacteria;p__Proteobacteria;c__Alphaproteobacteria;o__Rhodobacterales;f__Rhodobacteraceae;g__Aestuariivita;s__	taxonomic classification defined by topology and ANI	N/A	GCF_001262635.1, s__Aestuariivita boseongensis, 95.0, 79.42, 0.52; GCF_004216475.1, s__Aestuariivita sp004216475, 95.0, 78.24, 0.36	96.31	11	0.983657396	Genome not assigned to closest species as it falls outside its pre-defined ANI radius
M30B6	CP073758	d__Bacteria;p__Proteobacteria;c__Gammaproteobacteria;o__Pseudomonadales;f__Alcanivoracaceae;g__Alcanivorax;s__Alcanivorax sp002354605	GCF_900182625.1	95	d__Bacteria;p__Proteobacteria;c__Gammaproteobacteria;o__Pseudomonadales;f__Alcanivoracaceae;g__Alcanivorax;s__Alcanivorax sp002354605	95.43	0.91	GCF_900182625.1	95	d__Bacteria;p__Proteobacteria;c__Gammaproteobacteria;o__Pseudomonadales;f__Alcanivoracaceae;g__Alcanivorax;s__Alcanivorax sp002354605	95.43	0.91	d__Bacteria;p__Proteobacteria;c__Gammaproteobacteria;o__Pseudomonadales;f__Alcanivoracaceae;g__Alcanivorax;s__	taxonomic classification defined by topology and ANI	topological placement and ANI have congruent species assignments	GCA_002389055.1, s__Alcanivorax sp002389055, 95.0, 93.33, 0.88; GCA_002313655.1, s__Alcanivorax sp002313655, 95.0, 85.18, 0.74; GCF_005938655.1, s__Alcanivorax gelatiniphagus, 95.0, 84.73, 0.76; GCF_002864685.1, s__Alcanivorax mobilis, 95.0, 82.63, 0.68; GCF_000300005.1, s__Alcanivorax dieselolei, 95.0, 80.97, 0.59; GCF_900217905.1, s__Alcanivorax xenomutans, 95.0, 80.56, 0.55; GCF_004360225.1, s…	98.17	11	N/A	N/A
M30B60	JAGYKF000000000	d__Bacteria;p__Proteobacteria;c__Gammaproteobacteria;o__Pseudomonadales;f__Saccharospirillaceae_A;g__UBA2009;s__UBA2009 sp002733205	GCA_002733205.1	95	d__Bacteria;p__Proteobacteria;c__Gammaproteobacteria;o__Pseudomonadales;f__Saccharospirillaceae_A;g__UBA2009;s__UBA2009 sp002733205	96.83	0.84	GCA_002733205.1	95	d__Bacteria;p__Proteobacteria;c__Gammaproteobacteria;o__Pseudomonadales;f__Saccharospirillaceae_A;g__UBA2009;s__UBA2009 sp002733205	96.83	0.84	d__Bacteria;p__Proteobacteria;c__Gammaproteobacteria;o__Pseudomonadales;f__Saccharospirillaceae_A;g__UBA2009;s__	taxonomic classification defined by topology and ANI	topological placement and ANI have congruent species assignments	GCA_002335285.1, s__UBA2009 sp002335285, 95.0, 87.76, 0.84; GCA_002314145.1, s__UBA2009 sp002314145, 95.0, 78.64, 0.35; GCA_002706025.1, s__UBA2009 sp002706025, 95.0, 78.48, 0.35	68.29	11	N/A	N/A
M30B61	JAGYKG000000000	d__Bacteria;p__Bacteroidota;c__Bacteroidia;o__Flavobacteriales;f__Flavobacteriaceae;g__Nonlabens;s__	N/A	N/A	N/A	N/A	N/A	GCF_002831625.1	95	d__Bacteria;p__Bacteroidota;c__Bacteroidia;o__Flavobacteriales;f__Flavobacteriaceae;g__Nonlabens;s__Nonlabens sp002831625	88.07	0.83	d__Bacteria;p__Bacteroidota;c__Bacteroidia;o__Flavobacteriales;f__Flavobacteriaceae;g__Nonlabens;s__	taxonomic classification defined by topology and ANI	N/A	GCF_002934445.1, s__Nonlabens xylanidelens, 95.0, 79.08, 0.46; GCF_000332115.1, s__Nonlabens dokdonensis, 95.0, 78.66, 0.48; GCA_002162835.1, s__Nonlabens dokdonensis_B, 95.0, 78.49, 0.41; GCF_000732625.1, s__Nonlabens ulvanivorans, 95.0, 77.76, 0.24; GCF_000153385.1, s__Nonlabens sp000153385, 95.0, 77.68, 0.24; GCF_900101765.1, s__Nonlabens sp900101765, 95.0, 77.65, 0.14; GCF_002994045.1, s__Non…	95.73	11	0.993896434	Genome not assigned to closest species as it falls outside its pre-defined ANI radius
M30B62	JAGYKH000000000	d__Bacteria;p__Bacteroidota;c__Bacteroidia;o__Flavobacteriales;f__UA16;g__;s__	N/A	N/A	N/A	N/A	N/A	N/A	N/A	N/A	N/A	N/A	d__Bacteria;p__Bacteroidota;c__Bacteroidia;o__Flavobacteriales;f__UA16;g__;s__	taxonomic classification fully defined by topology	N/A	N/A	50.85	11	0.80561024	N/A
M30B63	JAGYKI000000000	d__Bacteria;p__Bacteroidota;c__Bacteroidia;o__Flavobacteriales;f__Schleiferiaceae;g__UBA7878;s__	N/A	N/A	N/A	N/A	N/A	GCA_003045865.1	95	d__Bacteria;p__Bacteroidota;c__Bacteroidia;o__Flavobacteriales;f__Schleiferiaceae;g__UBA7878;s__UBA7878 sp003045865	90.31	0.85	d__Bacteria;p__Bacteroidota;c__Bacteroidia;o__Flavobacteriales;f__Schleiferiaceae;g__UBA7878;s__	taxonomic classification defined by topology and ANI	N/A	GCA_002501205.1, s__UBA7878 sp002501205, 95.0, 76.5, 0.12	98.53	11	0.99522821	Genome not assigned to closest species as it falls outside its pre-defined ANI radius
M30B64	JAGYKJ000000000	d__Bacteria;p__Proteobacteria;c__Gammaproteobacteria;o__Pseudomonadales;f__Litoricolaceae;g__Litoricola;s__	N/A	N/A	N/A	N/A	N/A	N/A	N/A	N/A	N/A	N/A	d__Bacteria;p__Proteobacteria;c__Gammaproteobacteria;o__Pseudomonadales;f__;g__;s__	taxonomic novelty determined using RED	N/A	N/A	96.87	11	0.917246299	N/A
M30B65	JAGYKK000000000	d__Bacteria;p__Actinobacteriota;c__Actinomycetia;o__Mycobacteriales;f__Mycobacteriaceae;g__Mycobacterium;s__	N/A	N/A	N/A	N/A	N/A	GCA_005789055.1	95	d__Bacteria;p__Actinobacteriota;c__Actinomycetia;o__Mycobacteriales;f__Mycobacteriaceae;g__Mycobacterium;s__Mycobacterium sp005789055	82.74	0.69	d__Bacteria;p__Actinobacteriota;c__Actinomycetia;o__Mycobacteriales;f__Mycobacteriaceae;g__Mycobacterium;s__	taxonomic classification defined by topology and ANI	N/A	GCA_001510415.1, s__Mycobacterium sp001510415, 95.0, 80.24, 0.46; GCF_001494595.1, s__Mycobacterium sp001494595, 95.0, 78.97, 0.56; GCA_005787665.1, s__Mycobacterium sp005787665, 95.0, 78.95, 0.43; GCF_002723835.1, s__Mycobacterium sp002723835, 95.0, 78.92, 0.53; GCF_004745805.1, s__Mycobacterium sp004745805, 95.0, 78.89, 0.49; GCA_002007745.1, s__Mycobacterium litorale_A, 95.0, 78.61, 0.55; GCF_…	76.09	11	0.980616325	Genome not assigned to closest species as it falls outside its pre-defined ANI radius
M30B66	JAGYKL000000000	d__Bacteria;p__Bacteroidota;c__Bacteroidia;o__AKYH767;f__;g__;s__	N/A	N/A	N/A	N/A	N/A	N/A	N/A	N/A	N/A	N/A	d__Bacteria;p__Bacteroidota;c__Bacteroidia;o__;f__;g__;s__	taxonomic novelty determined using RED	N/A	N/A	95.77	11	0.648769019	N/A
M30B67	JAGYKM000000000	d__Bacteria;p__Proteobacteria;c__Alphaproteobacteria;o__16-39-46;f__16-39-46;g__;s__	N/A	N/A	N/A	N/A	N/A	GCA_002257235.1	95	d__Bacteria;p__Proteobacteria;c__Alphaproteobacteria;o__16-39-46;f__16-39-46;g__16-39-46;s__16-39-46 sp002257235	76.44	0.04	d__Bacteria;p__Proteobacteria;c__Alphaproteobacteria;o__;f__;g__;s__	taxonomic classification defined by topology and ANI	N/A	N/A	84.72	11	0.800966135	N/A
M30B68	JAGYKN000000000	d__Bacteria;p__Proteobacteria;c__Gammaproteobacteria;o__Burkholderiales;f__Burkholderiaceae;g__UBA2463;s__	N/A	N/A	N/A	N/A	N/A	GCA_002342295.1	95	d__Bacteria;p__Proteobacteria;c__Gammaproteobacteria;o__Burkholderiales;f__Burkholderiaceae;g__UBA2463;s__UBA2463 sp002342295	76.65	0.16	d__Bacteria;p__Proteobacteria;c__Gammaproteobacteria;o__Burkholderiales;f__Burkholderiaceae;g__;s__	taxonomic classification defined by topology and ANI	N/A	N/A	92	11	0.87095157	N/A
M30B69	JAGYKO000000000	d__Bacteria;p__Proteobacteria;c__Gammaproteobacteria;o__Enterobacterales;f__Alteromonadaceae;g__Aliidiomarina;s__Aliidiomarina shirensis	GCF_003987345.1	95	d__Bacteria;p__Proteobacteria;c__Gammaproteobacteria;o__Enterobacterales;f__Alteromonadaceae;g__Aliidiomarina;s__Aliidiomarina shirensis	99.3	0.95	GCF_003987345.1	95	d__Bacteria;p__Proteobacteria;c__Gammaproteobacteria;o__Enterobacterales;f__Alteromonadaceae;g__Aliidiomarina;s__Aliidiomarina shirensis	99.3	0.95	d__Bacteria;p__Proteobacteria;c__Gammaproteobacteria;o__Enterobacterales;f__Alteromonadaceae;g__Aliidiomarina;s__	taxonomic classification defined by topology and ANI	topological placement and ANI have congruent species assignments	GCF_000218785.1, s__Aliidiomarina sp000218785, 95.0, 83.99, 0.74; GCF_003987135.1, s__Aliidiomarina iranensis, 95.0, 81.6, 0.6; GCF_001458075.1, s__Aliidiomarina sp001458075, 95.0, 78.9, 0.11; GCF_003987175.1, s__Aliidiomarina sanyensis, 95.0, 78.66, 0.13; GCA_007097585.1, s__Aliidiomarina sp007097585, 95.0, 78.48, 0.17; GCF_003316875.1, s__Aliidiomarina sp003316875, 95.0, 78.36, 0.12; GCF_003987…	93.55	11	N/A	N/A
M30B7	JAGYIE000000000	d__Bacteria;p__Bacteroidota;c__Bacteroidia;o__Flavobacteriales;f__Vicingaceae;g__;s__	N/A	N/A	N/A	N/A	N/A	N/A	N/A	N/A	N/A	N/A	d__Bacteria;p__Bacteroidota;c__Bacteroidia;o__Flavobacteriales;f__Vicingaceae;g__;s__	taxonomic classification fully defined by topology	N/A	N/A	98.63	11	0.798475188	N/A
M30B70	JAGYKP000000000	d__Bacteria;p__Proteobacteria;c__Gammaproteobacteria;o__Pseudomonadales;f__Halomonadaceae;g__Halomonas;s__	N/A	N/A	N/A	N/A	N/A	N/A	N/A	N/A	N/A	N/A	d__Bacteria;p__Proteobacteria;c__Gammaproteobacteria;o__Pseudomonadales;f__Halomonadaceae;g__Halomonas;s__	taxonomic classification defined by topology and ANI	N/A	GCF_900104135.1, s__Halomonas shengliensis, 95.0, 89.16, 0.78; GCF_004347715.1, s__Halomonas sp004347715, 95.0, 86.28, 0.74; GCF_003182195.1, s__Halomonas sp003182195, 95.0, 86.06, 0.67; GCF_000620045.1, s__Halomonas halodenitrificans, 95.0, 85.94, 0.69; GCF_004363555.1, s__Halomonas ventosae, 95.0, 85.92, 0.76; GCA_003552795.1, s__Halomonas sp003552795, 95.0, 85.26, 0.67; GCF_003056305.1, s__Hal…	76.88	11	0.985496488	Genome not assigned to closest species as it falls outside its pre-defined ANI radius
M30B71	JAGYKQ000000000	d__Bacteria;p__Proteobacteria;c__Gammaproteobacteria;o__Pseudomonadales;f__Pseudomonadaceae;g__Pseudomonas_A;s__Pseudomonas_A kunmingensis	GCF_900114065.1	96.81	d__Bacteria;p__Proteobacteria;c__Gammaproteobacteria;o__Pseudomonadales;f__Pseudomonadaceae;g__Pseudomonas_A;s__Pseudomonas_A kunmingensis	97.45	0.86	GCF_000495915.1	96.81	d__Bacteria;p__Proteobacteria;c__Gammaproteobacteria;o__Pseudomonadales;f__Pseudomonadaceae;g__Pseudomonas_A;s__Pseudomonas_A chloritidismutans	97.02	0.84	d__Bacteria;p__Proteobacteria;c__Gammaproteobacteria;o__Pseudomonadales;f__Pseudomonadaceae;g__Pseudomonas_A;s__	ANI	topological placement and ANI have incongruent species assignments	GCF_000267545.1, s__Pseudomonas_A stutzeri_U, 96.77, 97.08, 0.88; GCF_000935215.1, s__Pseudomonas_A stutzeri_AD, 96.67, 96.96, 0.77; GCA_002692525.1, s__Pseudomonas_A sp002692525, 96.77, 96.81, 0.69; GCA_003488145.1, s__Pseudomonas_A sp003488145, 96.6, 96.73, 0.72; GCF_000341615.1, s__Pseudomonas_A stutzeri_G, 95.0, 93.6, 0.81; GCF_000661915.1, s__Pseudomonas_A stutzeri_A, 95.0, 89.55, 0.82; GCF_…	86.09	11	N/A	N/A
M30B72	JAGYKR000000000	d__Bacteria;p__Actinobacteriota;c__Acidimicrobiia;o__Acidimicrobiales;f__Ilumatobacteraceae;g__CSBr16-110;s__	N/A	N/A	N/A	N/A	N/A	GCA_007117775.1	95	d__Bacteria;p__Actinobacteriota;c__Acidimicrobiia;o__Acidimicrobiales;f__Ilumatobacteraceae;g__CSBr16-110;s__CSBr16-110 sp007117775	76.65	0.13	d__Bacteria;p__Actinobacteriota;c__Acidimicrobiia;o__Acidimicrobiales;f__Ilumatobacteraceae;g__;s__	taxonomic classification defined by topology and ANI	N/A	N/A	86.13	11	0.878956607	N/A
M30B73	JAGYKS000000000	d__Bacteria;p__Actinobacteriota;c__Acidimicrobiia;o__Acidimicrobiales;f__UBA8139;g__;s__	N/A	N/A	N/A	N/A	N/A	GCA_005787345.1	95	d__Bacteria;p__Actinobacteriota;c__Acidimicrobiia;o__Acidimicrobiales;f__UBA8139;g__F1-20-MAGs160;s__F1-20-MAGs160 sp005787345	76.5	0.04	d__Bacteria;p__Actinobacteriota;c__Acidimicrobiia;o__Acidimicrobiales;f__UBA8139;g__;s__	taxonomic classification defined by topology and ANI	N/A	N/A	82.52	11	0.809721336	N/A
M30B74	JAGYKT000000000	d__Bacteria;p__Bacteroidota;c__Bacteroidia;o__Cytophagales;f__Cyclobacteriaceae;g__Algoriphagus;s__	N/A	N/A	N/A	N/A	N/A	GCF_003259255.1	95	d__Bacteria;p__Bacteroidota;c__Bacteroidia;o__Cytophagales;f__Cyclobacteriaceae;g__Algoriphagus;s__Algoriphagus sp003259255	80.61	0.63	d__Bacteria;p__Bacteroidota;c__Bacteroidia;o__Cytophagales;f__Cyclobacteriaceae;g__Algoriphagus;s__	taxonomic classification defined by topology and ANI	N/A	GCF_900108085.1, s__Algoriphagus boritolerans, 95.0, 79.65, 0.61; GCF_900103735.1, s__Algoriphagus alkaliphilus, 95.0, 79.61, 0.53; GCF_002002735.1, s__Algoriphagus sp002002735, 95.0, 77.99, 0.41; GCF_000429425.1, s__Algoriphagus mannitolivorans, 95.0, 77.79, 0.21; GCF_000429445.1, s__Algoriphagus terrigena, 95.0, 77.61, 0.28; GCF_003583985.1, s__Algoriphagus sp003583985, 95.0, 77.23, 0.38; GCF_0…	50.65	11	0.990002885	N/A
M30B75	JAGYKU000000000	d__Bacteria;p__Bacteroidota;c__Bacteroidia;o__Flavobacteriales;f__UBA10066;g__;s__	N/A	N/A	N/A	N/A	N/A	N/A	N/A	N/A	N/A	N/A	d__Bacteria;p__Bacteroidota;c__Bacteroidia;o__Flavobacteriales;f__UBA10066;g__;s__	taxonomic classification fully defined by topology	N/A	N/A	72.56	11	0.801331209	N/A
M30B76	JAGYKV000000000	d__Bacteria;p__Actinobacteriota;c__Actinomycetia;o__Nanopelagicales;f__S36-B12;g__UBA6154;s__	N/A	N/A	N/A	N/A	N/A	GCA_002422375.1	95	d__Bacteria;p__Actinobacteriota;c__Actinomycetia;o__Nanopelagicales;f__S36-B12;g__UBA6154;s__UBA6154 sp002422375	77.71	0.14	d__Bacteria;p__Actinobacteriota;c__Actinomycetia;o__Nanopelagicales;f__S36-B12;g__;s__	taxonomic classification defined by topology and ANI	N/A	N/A	93.13	11	0.927884486	N/A
M30B77	JAGYKW000000000	d__Bacteria;p__Actinobacteriota;c__Actinomycetia;o__Nitriliruptorales;f__Nitriliruptoraceae;g__CSBr16-57R1;s__	N/A	N/A	N/A	N/A	N/A	GCA_007116505.1	95	d__Bacteria;p__Actinobacteriota;c__Actinomycetia;o__Nitriliruptorales;f__Nitriliruptoraceae;g__CSBr16-57R1;s__CSBr16-57R1 sp007116505	81.86	0.79	d__Bacteria;p__Actinobacteriota;c__Actinomycetia;o__Nitriliruptorales;f__Nitriliruptoraceae;g__;s__	taxonomic classification defined by topology and ANI	N/A	N/A	93.77	11	0.916213921	Genome not assigned to closest species as it falls outside its pre-defined ANI radius
M30B78	JAGYKX000000000	d__Bacteria;p__Bacteroidota;c__Bacteroidia;o__Flavobacteriales;f__Flavobacteriaceae;g__MAG-120531;s__	N/A	N/A	N/A	N/A	N/A	GCF_000173115.1	95	d__Bacteria;p__Bacteroidota;c__Bacteroidia;o__Flavobacteriales;f__Flavobacteriaceae;g__MAG-120531;s__MAG-120531 sp000173115	87.15	0.86	d__Bacteria;p__Bacteroidota;c__Bacteroidia;o__Flavobacteriales;f__Flavobacteriaceae;g__MAG-120531;s__	taxonomic classification defined by topology and ANI	N/A	GCA_002378585.1, s__MAG-120531 sp002378585, 95.0, 77.04, 0.07	93.89	11	0.984283498	Genome not assigned to closest species as it falls outside its pre-defined ANI radius
M30B79	JAGYKY000000000	d__Bacteria;p__Bacteroidota;c__Rhodothermia;o__Balneolales;f__HLUCCA01;g__UBA11400;s__	N/A	N/A	N/A	N/A	N/A	GCA_003448835.1	95	d__Bacteria;p__Bacteroidota;c__Rhodothermia;o__Balneolales;f__HLUCCA01;g__UBA11400;s__UBA11400 sp003448835	81.16	0.59	d__Bacteria;p__Bacteroidota;c__Rhodothermia;o__Balneolales;f__HLUCCA01;g__;s__	taxonomic classification defined by topology and ANI	N/A	N/A	57.24	11	0.979873474	N/A
M30B8	JAGYIF000000000	d__Bacteria;p__Proteobacteria;c__Alphaproteobacteria;o__Pelagibacterales;f__Pelagibacteraceae;g__IMCC9063;s__IMCC9063 sp000750175	GCA_000750175.1	95	d__Bacteria;p__Proteobacteria;c__Alphaproteobacteria;o__Pelagibacterales;f__Pelagibacteraceae;g__IMCC9063;s__IMCC9063 sp000750175	99.21	0.97	GCA_000750175.1	95	d__Bacteria;p__Proteobacteria;c__Alphaproteobacteria;o__Pelagibacterales;f__Pelagibacteraceae;g__IMCC9063;s__IMCC9063 sp000750175	99.21	0.97	d__Bacteria;p__Proteobacteria;c__Alphaproteobacteria;o__Pelagibacterales;f__Pelagibacteraceae;g__IMCC9063;s__	taxonomic classification defined by topology and ANI	topological placement and ANI have congruent species assignments	GCF_000195085.1, s__IMCC9063 sp000195085, 95.0, 78.17, 0.39	81.71	11	N/A	N/A
M30B80	JAGYKZ000000000	d__Bacteria;p__Proteobacteria;c__Alphaproteobacteria;o__Rhodobacterales;f__Rhodobacteraceae;g__Roseicyclus;s__	N/A	N/A	N/A	N/A	N/A	N/A	N/A	N/A	N/A	N/A	d__Bacteria;p__Proteobacteria;c__Alphaproteobacteria;o__Rhodobacterales;f__Rhodobacteraceae;g__Roseicyclus;s__	ANI	N/A	GCF_003148775.1, s__Roseicyclus mahoneyensis, 95.0, 76.91, 0.19; GCF_000590925.1, s__Roseicyclus elongatum, 95.0, 76.8, 0.19; GCF_000013565.1, s__Roseicyclus sp000013565, 95.0, 76.8, 0.12; GCF_003688285.1, s__Roseicyclus sp003688285, 95.0, 76.75, 0.14; GCF_001650845.1, s__Roseicyclus sp001650845, 95.0, 76.63, 0.13; GCF_004751985.1, s__Roseicyclus sp004751985, 95.0, 76.47, 0.22; GCA_001314805.1, s…	58.65	11	0.943737734	N/A
M30B81	JAGYLA000000000	d__Bacteria;p__Firmicutes;c__Bacilli;o__ML615J-28;f__;g__;s__	N/A	N/A	N/A	N/A	N/A	N/A	N/A	N/A	N/A	N/A	d__Bacteria;p__Firmicutes;c__Bacilli;o__;f__;g__;s__	taxonomic novelty determined using RED	N/A	N/A	68.53	11	0.726471588	N/A
M30B82	JAGYLB000000000	d__Bacteria;p__Proteobacteria;c__Alphaproteobacteria;o__Rhodobacterales;f__Rhodobacteraceae;g__Roseicyclus;s__	N/A	N/A	N/A	N/A	N/A	GCF_003148775.1	95	d__Bacteria;p__Proteobacteria;c__Alphaproteobacteria;o__Rhodobacterales;f__Rhodobacteraceae;g__Roseicyclus;s__Roseicyclus mahoneyensis	88.98	0.78	d__Bacteria;p__Proteobacteria;c__Alphaproteobacteria;o__Rhodobacterales;f__Rhodobacteraceae;g__Roseicyclus;s__	taxonomic classification defined by topology and ANI	N/A	GCA_001314805.1, s__Roseicyclus sp001314805, 95.0, 79.64, 0.44; GCF_000590925.1, s__Roseicyclus elongatum, 95.0, 79.35, 0.42; GCF_003688285.1, s__Roseicyclus sp003688285, 95.0, 78.02, 0.33; GCF_001650845.1, s__Roseicyclus sp001650845, 95.0, 77.87, 0.32; GCF_004751985.1, s__Roseicyclus sp004751985, 95.0, 77.72, 0.26; GCF_000013565.1, s__Roseicyclus sp000013565, 95.0, 77.49, 0.28	45.52	11	0.991388325	Genome not assigned to closest species as it falls outside its pre-defined ANI radius
M30B9	JAGYIG000000000	d__Bacteria;p__Verrucomicrobiota;c__Verrucomicrobiae;o__Opitutales;f__Opitutaceae;g__UBA6669;s__	N/A	N/A	N/A	N/A	N/A	GCA_002455175.1	95	d__Bacteria;p__Verrucomicrobiota;c__Verrucomicrobiae;o__Opitutales;f__Opitutaceae;g__UBA6669;s__UBA6669 sp002455175	75.1	0.03	d__Bacteria;p__Verrucomicrobiota;c__Verrucomicrobiae;o__Opitutales;f__Opitutaceae;g__;s__	taxonomic classification defined by topology and ANI	N/A	N/A	79.11	11	0.921285107	N/A
M50B100	JAGYLT000000000	d__Bacteria;p__Bacteroidota;c__Bacteroidia;o__Bacteroidales;f__4484-276;g__4484-276;s__	N/A	N/A	N/A	N/A	N/A	N/A	N/A	N/A	N/A	N/A	d__Bacteria;p__Bacteroidota;c__Bacteroidia;o__Bacteroidales;f__4484-276;g__;s__	taxonomic novelty determined using RED	N/A	N/A	43.91	11	0.869378041	N/A
M50B101	JAGYLU000000000	d__Bacteria;p__Firmicutes;c__Bacilli;o__Acholeplasmatales;f__Acholeplasmataceae;g__;s__	N/A	N/A	N/A	N/A	N/A	N/A	N/A	N/A	N/A	N/A	d__Bacteria;p__Firmicutes;c__Bacilli;o__Acholeplasmatales;f__Acholeplasmataceae;g__;s__	taxonomic classification fully defined by topology	N/A	N/A	85.89	11	0.878283476	N/A
M50B102	JAGYLV000000000	d__Bacteria;p__Firmicutes;c__Bacilli;o__Izemoplasmatales;f__Izemoplasmataceae;g__CSBR16-87;s__	N/A	N/A	N/A	N/A	N/A	N/A	N/A	N/A	N/A	N/A	d__Bacteria;p__Firmicutes;c__Bacilli;o__Izemoplasmatales;f__Izemoplasmataceae;g__;s__	taxonomic novelty determined using RED	N/A	N/A	72.9	11	0.919158612	N/A
M50B103	JAGYLW000000000	d__Bacteria;p__Marinisomatota;c__AB16;o__AB16;f__46-47;g__;s__	N/A	N/A	N/A	N/A	N/A	N/A	N/A	N/A	N/A	N/A	d__Bacteria;p__Marinisomatota;c__AB16;o__AB16;f__;g__;s__	taxonomic novelty determined using RED	N/A	N/A	82.74	11	0.696677983	N/A
M50B104	JAGYLX000000000	d__Bacteria;p__Spirochaetota;c__Spirochaetia;o__Spirochaetales;f__PWKH01;g__;s__	N/A	N/A	N/A	N/A	N/A	N/A	N/A	N/A	N/A	N/A	d__Bacteria;p__Spirochaetota;c__Spirochaetia;o__Spirochaetales;f__;g__;s__	taxonomic novelty determined using RED	N/A	N/A	51.71	11	0.736865221	N/A
M50B105	JAGYLY000000000	d__Bacteria;p__Bacteroidota;c__Bacteroidia;o__Flavobacteriales;f__Flavobacteriaceae;g__UBA3478;s__	N/A	N/A	N/A	N/A	N/A	N/A	N/A	N/A	N/A	N/A	d__Bacteria;p__Bacteroidota;c__Bacteroidia;o__Flavobacteriales;f__Flavobacteriaceae;g__UBA3478;s__	ANI	N/A	GCA_002691645.1, s__UBA3478 sp002691645, 95.0, 76.03, 0.04; GCA_002381155.1, s__UBA3478 sp002381155, 95.0, 75.84, 0.07; GCA_003045935.1, s__UBA3478 sp003045935, 95.0, 75.35, 0.04; GCA_002691685.1, s__UBA3478 sp002691685, 95.0, 74.49, 0.0	43.02	11	0.957305428	N/A
M50B106	JAGYLZ000000000	d__Bacteria;p__Actinobacteriota;c__Actinomycetia;o__Nitriliruptorales;f__Nitriliruptoraceae;g__CSBr16-57R1;s__	N/A	N/A	N/A	N/A	N/A	GCA_007116505.1	95	d__Bacteria;p__Actinobacteriota;c__Actinomycetia;o__Nitriliruptorales;f__Nitriliruptoraceae;g__CSBr16-57R1;s__CSBr16-57R1 sp007116505	81.91	0.48	d__Bacteria;p__Actinobacteriota;c__Actinomycetia;o__Nitriliruptorales;f__Nitriliruptoraceae;g__;s__	taxonomic classification defined by topology and ANI	N/A	N/A	57.02	11	0.929660161	N/A
M50B107	JAGYMA000000000	d__Bacteria;p__Omnitrophota;c__Koll11;o__UBA10015;f__;g__;s__	N/A	N/A	N/A	N/A	N/A	N/A	N/A	N/A	N/A	N/A	d__Bacteria;p__Omnitrophota;c__Koll11;o__UBA10015;f__;g__;s__	taxonomic novelty determined using RED	N/A	N/A	62	11	0.703276892	N/A
M50B108	JAGYMB000000000	d__Bacteria;p__Actinobacteriota;c__Actinomycetia;o__Nanopelagicales;f__S36-B12;g__;s__	N/A	N/A	N/A	N/A	N/A	GCA_004379115.1	95	d__Bacteria;p__Actinobacteriota;c__Actinomycetia;o__Nanopelagicales;f__S36-B12;g__Mxb001;s__Mxb001 sp004379115	76.85	0.28	d__Bacteria;p__Actinobacteriota;c__Actinomycetia;o__Nanopelagicales;f__S36-B12;g__;s__	taxonomic classification defined by topology and ANI	N/A	N/A	57.8	11	0.825733705	N/A
M50B4	CP073760	d__Bacteria;p__Proteobacteria;c__Gammaproteobacteria;o__Chromatiales;f__Chromatiaceae;g__Thiocapsa;s__	N/A	N/A	N/A	N/A	N/A	GCF_003634315.1	95	d__Bacteria;p__Proteobacteria;c__Gammaproteobacteria;o__Chromatiales;f__Chromatiaceae;g__Thiocapsa;s__Thiocapsa rosea	90.71	0.72	d__Bacteria;p__Proteobacteria;c__Gammaproteobacteria;o__Chromatiales;f__Chromatiaceae;g__Thiocapsa;s__	taxonomic classification defined by topology and ANI	N/A	GCF_900106925.1, s__Thiocapsa roseopersicina, 95.0, 89.69, 0.71; GCA_002423035.1, s__Thiocapsa sp002423035, 95.0, 89.35, 0.79; GCF_000223985.1, s__Thiocapsa marina, 95.0, 88.2, 0.67; GCF_001499735.1, s__Thiocapsa sp001499735, 95.0, 87.67, 0.62	94.5	11	0.993759006	Genome not assigned to closest species as it falls outside its pre-defined ANI radius
M50B83	JAGYLC000000000	d__Bacteria;p__Verrucomicrobiota;c__Kiritimatiellae;o__SS1-B-03-39;f__UBA6053;g__UBA6053;s__	N/A	N/A	N/A	N/A	N/A	GCA_002429065.1	95	d__Bacteria;p__Verrucomicrobiota;c__Kiritimatiellae;o__SS1-B-03-39;f__UBA6053;g__UBA6053;s__UBA6053 sp002429065	76.52	0.11	d__Bacteria;p__Verrucomicrobiota;c__Kiritimatiellae;o__SS1-B-03-39;f__UBA6053;g__;s__	taxonomic classification defined by topology and ANI	N/A	N/A	74.13	11	0.913493859	N/A
M50B84	JAGYLD000000000	d__Bacteria;p__Bacteroidota;c__Bacteroidia;o__Bacteroidales;f__4484-276;g__;s__	N/A	N/A	N/A	N/A	N/A	GCA_003648575.1	95	d__Bacteria;p__Bacteroidota;c__Bacteroidia;o__Bacteroidales;f__4484-276;g__B18-G4;s__B18-G4 sp003648575	75.42	0.03	d__Bacteria;p__Bacteroidota;c__Bacteroidia;o__Bacteroidales;f__4484-276;g__;s__	taxonomic classification defined by topology and ANI	N/A	N/A	81.09	11	0.821731269	N/A
M50B85	JAGYLE000000000	d__Bacteria;p__Bacteroidota;c__Chlorobia;o__Chlorobiales;f__Chlorobiaceae;g__Prosthecochloris;s__Prosthecochloris vibrioformis	GCF_006265245.1	95	d__Bacteria;p__Bacteroidota;c__Chlorobia;o__Chlorobiales;f__Chlorobiaceae;g__Prosthecochloris;s__Prosthecochloris vibrioformis	98.21	0.88	GCF_006265245.1	95	d__Bacteria;p__Bacteroidota;c__Chlorobia;o__Chlorobiales;f__Chlorobiaceae;g__Prosthecochloris;s__Prosthecochloris vibrioformis	98.21	0.88	d__Bacteria;p__Bacteroidota;c__Chlorobia;o__Chlorobiales;f__Chlorobiaceae;g__Prosthecochloris;s__	taxonomic classification defined by topology and ANI	topological placement and ANI have congruent species assignments	GCF_002113825.1, s__Prosthecochloris sp002113825, 95.0, 80.13, 0.24; GCF_003344365.2, s__Prosthecochloris sp003344365, 95.0, 79.05, 0.25; GCF_000020625.1, s__Prosthecochloris aestuarii, 95.0, 78.23, 0.19	95.63	11	N/A	N/A
M50B86	JAGYLF000000000	d__Bacteria;p__Desulfobacterota;c__Desulfobacteria;o__Desulfatiglandales;f__NaphS2;g__;s__	N/A	N/A	N/A	N/A	N/A	GCF_000179315.1	95	d__Bacteria;p__Desulfobacterota;c__Desulfobacteria;o__Desulfatiglandales;f__NaphS2;g__NaphS2;s__NaphS2 sp000179315	75.54	0.05	d__Bacteria;p__Desulfobacterota;c__Desulfobacteria;o__Desulfatiglandales;f__NaphS2;g__;s__	taxonomic classification defined by topology and ANI	N/A	N/A	66.61	11	0.835530921	N/A
M50B87	JAGYLG000000000	d__Bacteria;p__Firmicutes;c__Bacilli;o__Izemoplasmatales;f__UBA5603;g__;s__	N/A	N/A	N/A	N/A	N/A	N/A	N/A	N/A	N/A	N/A	d__Bacteria;p__Firmicutes;c__Bacilli;o__Izemoplasmatales;f__;g__;s__	taxonomic novelty determined using RED	N/A	N/A	59.88	11	0.831748112	N/A
M50B88	JAGYLH000000000	d__Bacteria;p__Bacteroidota;c__Bacteroidia;o__Bacteroidales;f__F082;g__UBA6192;s__	N/A	N/A	N/A	N/A	N/A	GCA_002422725.1	95	d__Bacteria;p__Bacteroidota;c__Bacteroidia;o__Bacteroidales;f__F082;g__UBA6192;s__UBA6192 sp002422725	76.29	0.07	d__Bacteria;p__Bacteroidota;c__Bacteroidia;o__Bacteroidales;f__F082;g__UBA6192;s__	taxonomic classification defined by topology and ANI	N/A	GCA_002842755.1, s__UBA6192 sp002842755, 95.0, 76.52, 0.06; GCA_002421995.1, s__UBA6192 sp002421995, 95.0, 75.9, 0.06	87.38	11	0.903370265	N/A
M50B89	JAGYLI000000000	d__Bacteria;p__Firmicutes;c__Bacilli;o__Bacillales;f__Bacillaceae_H;g__Bacillus_C;s__Bacillus_C megaterium	GCF_000832985.1	95.53	d__Bacteria;p__Firmicutes;c__Bacilli;o__Bacillales;f__Bacillaceae_H;g__Bacillus_C;s__Bacillus_C megaterium	97.84	0.96	GCF_000832985.1	95.53	d__Bacteria;p__Firmicutes;c__Bacilli;o__Bacillales;f__Bacillaceae_H;g__Bacillus_C;s__Bacillus_C megaterium	97.84	0.96	d__Bacteria;p__Firmicutes;c__Bacilli;o__Bacillales;f__Bacillaceae_H;g__Bacillus_C;s__	taxonomic classification defined by topology and ANI	topological placement and ANI have congruent species assignments	GCF_006455245.1, s__Bacillus_C megaterium_A, 95.51, 97.05, 0.96; GCF_000956595.1, s__Bacillus_C aryabhattai, 95.53, 96.73, 0.96; GCF_002265635.1, s__Bacillus_C aryabhattai_A, 95.0, 80.03, 0.45; GCF_001591565.1, s__Bacillus_C flexus, 95.0, 79.58, 0.47	66.23	11	N/A	N/A
M50B90	JAGYLJ000000000	d__Bacteria;p__Patescibacteria;c__Paceibacteria;o__UBA9983;f__GCA-2747955;g__;s__	N/A	N/A	N/A	N/A	N/A	GCA_002747955.1	95	d__Bacteria;p__Patescibacteria;c__Paceibacteria;o__UBA9983;f__GCA-2747955;g__GCA-2747955;s__GCA-2747955 sp002747955	75.7	0.03	d__Bacteria;p__Patescibacteria;c__Paceibacteria;o__UBA9983;f__;g__;s__	taxonomic classification defined by topology and ANI	N/A	N/A	57.6	11	0.831411071	N/A
M50B91	JAGYLK000000000	d__Bacteria;p__Patescibacteria;c__Gracilibacteria;o__UBA4473;f__UBA4473;g__;s__	N/A	N/A	N/A	N/A	N/A	GCA_002747745.1	95	d__Bacteria;p__Patescibacteria;c__Gracilibacteria;o__UBA4473;f__UBA4473;g__OLZORAL124-38-8;s__OLZORAL124-38-8 sp002747745	76.13	0.03	d__Bacteria;p__Patescibacteria;c__Gracilibacteria;o__UBA4473;f__UBA4473;g__;s__	taxonomic classification defined by topology and ANI	N/A	N/A	70.73	11	0.793338735	N/A
M50B92	JAGYLL000000000	d__Bacteria;p__Patescibacteria;c__Paceibacteria_A;o__Moranbacterales;f__GCA-2747515;g__;s__	N/A	N/A	N/A	N/A	N/A	GCA_002747515.1	95	d__Bacteria;p__Patescibacteria;c__Paceibacteria_A;o__Moranbacterales;f__GCA-2747515;g__GCA-2747515;s__GCA-2747515 sp002747515	75.81	0.02	d__Bacteria;p__Patescibacteria;c__Paceibacteria_A;o__Moranbacterales;f__;g__;s__	taxonomic classification defined by topology and ANI	N/A	N/A	72.46	11	0.799037776	N/A
M50B93	JAGYLM000000000	d__Bacteria;p__Desulfobacterota;c__Desulfobacteria;o__Desulfatiglandales;f__NaphS2;g__;s__	N/A	N/A	N/A	N/A	N/A	GCF_000179315.1	95	d__Bacteria;p__Desulfobacterota;c__Desulfobacteria;o__Desulfatiglandales;f__NaphS2;g__NaphS2;s__NaphS2 sp000179315	75.03	0.02	d__Bacteria;p__Desulfobacterota;c__Desulfobacteria;o__Desulfatiglandales;f__NaphS2;g__;s__	taxonomic classification defined by topology and ANI	N/A	N/A	80.54	11	0.798575135	N/A
M50B94	JAGYLN000000000	d__Bacteria;p__Firmicutes;c__Bacilli;o__Staphylococcales;f__Staphylococcaceae;g__Staphylococcus;s__Staphylococcus warneri	GCF_900636385.1	95	d__Bacteria;p__Firmicutes;c__Bacilli;o__Staphylococcales;f__Staphylococcaceae;g__Staphylococcus;s__Staphylococcus warneri	99.23	0.96	GCF_900636385.1	95	d__Bacteria;p__Firmicutes;c__Bacilli;o__Staphylococcales;f__Staphylococcaceae;g__Staphylococcus;s__Staphylococcus warneri	99.23	0.96	d__Bacteria;p__Firmicutes;c__Bacilli;o__Staphylococcales;f__Staphylococcaceae;g__Staphylococcus;s__	taxonomic classification defined by topology and ANI	topological placement and ANI have congruent species assignments	GCF_003491325.1, s__Staphylococcus warneri_A, 95.0, 94.26, 0.96; GCF_002442915.1, s__Staphylococcus pasteuri_A, 95.0, 84.56, 0.84; GCF_002902325.1, s__Staphylococcus capitis, 95.0, 80.07, 0.56; GCF_002902725.1, s__Staphylococcus caprae, 95.0, 79.94, 0.59; GCF_004785665.1, s__Staphylococcus petrasii_B, 95.0, 79.55, 0.5; GCA_002902575.1, s__Staphylococcus croceilyticus, 95.0, 79.37, 0.5; GCF_900458…	79.68	11	N/A	N/A
M50B95	JAGYLO000000000	d__Bacteria;p__Firmicutes_A;c__Clostridia;o__Peptostreptococcales;f__DTU036;g__ML8-F1;s__	N/A	N/A	N/A	N/A	N/A	GCA_002029975.1	95	d__Bacteria;p__Firmicutes_A;c__Clostridia;o__Peptostreptococcales;f__DTU036;g__ML8-F1;s__ML8-F1 sp002029975	80.32	0.67	d__Bacteria;p__Firmicutes_A;c__Clostridia;o__Peptostreptococcales;f__DTU036;g__;s__	taxonomic classification defined by topology and ANI	N/A	N/A	93.19	11	0.956337429	Genome not assigned to closest species as it falls outside its pre-defined ANI radius
M50B96	JAGYLP000000000	d__Bacteria;p__Bacteroidota;c__Bacteroidia;o__Bacteroidales;f__UBA6680;g__;s__	N/A	N/A	N/A	N/A	N/A	GCA_002454955.1	95	d__Bacteria;p__Bacteroidota;c__Bacteroidia;o__Bacteroidales;f__UBA6680;g__UBA6680;s__UBA6680 sp002454955	75.71	0.01	d__Bacteria;p__Bacteroidota;c__Bacteroidia;o__Bacteroidales;f__;g__;s__	taxonomic classification defined by topology and ANI	N/A	N/A	93.85	11	0.748439819	N/A
M50B97	JAGYLQ000000000	d__Bacteria;p__Desulfobacterota;c__Desulfuromonadia;o__Desulfuromonadales;f__Geopsychrobacteraceae;g__SLDV01;s__	N/A	N/A	N/A	N/A	N/A	GCA_007125165.1	95	d__Bacteria;p__Desulfobacterota;c__Desulfuromonadia;o__Desulfuromonadales;f__Geopsychrobacteraceae;g__SLDV01;s__SLDV01 sp007125165	79.61	0.43	d__Bacteria;p__Desulfobacterota;c__Desulfuromonadia;o__Desulfuromonadales;f__Geopsychrobacteraceae;g__;s__	taxonomic classification defined by topology and ANI	N/A	N/A	83.87	11	0.956732555	N/A
M50B98	JAGYLR000000000	d__Bacteria;p__Patescibacteria;c__Paceibacteria;o__Paceibacterales;f__PWPS01;g__T1SED10-78;s__	N/A	N/A	N/A	N/A	N/A	GCA_003553505.1	95	d__Bacteria;p__Patescibacteria;c__Paceibacteria;o__Paceibacterales;f__PWPS01;g__T1SED10-78;s__T1SED10-78 sp003553505	76.85	0.02	d__Bacteria;p__Patescibacteria;c__Paceibacteria;o__Paceibacterales;f__PWPS01;g__;s__	taxonomic classification defined by topology and ANI	N/A	N/A	44.5	11	0.880056848	N/A
M50B99	JAGYLS000000000	d__Bacteria;p__Caldatribacteriota;c__JS1;o__SB-45;f__UBA6794;g__;s__	N/A	N/A	N/A	N/A	N/A	GCA_002452835.1	95	d__Bacteria;p__Caldatribacteriota;c__JS1;o__SB-45;f__UBA6794;g__UBA6794;s__UBA6794 sp002452835	77.28	0.16	d__Bacteria;p__Caldatribacteriota;c__JS1;o__SB-45;f__;g__;s__	taxonomic classification defined by topology and ANI	N/A	N/A	70.93	11	0.83082361	N/A
M55B109	JAGYMC000000000	d__Bacteria;p__Armatimonadota;c__UBA5377;o__UBA5377;f__UBA5352;g__UBA5352;s__	N/A	N/A	N/A	N/A	N/A	GCA_003566775.1	95	d__Bacteria;p__Armatimonadota;c__UBA5377;o__UBA5377;f__UBA5352;g__UBA5352;s__UBA5352 sp003566775	77.33	0.24	d__Bacteria;p__Armatimonadota;c__UBA5377;o__UBA5377;f__UBA5352;g__UBA5352;s__	taxonomic classification defined by topology and ANI	N/A	GCA_002411015.1, s__UBA5352 sp002411015, 95.0, 77.58, 0.36	39.88	11	0.900705387	N/A
M55B110	JAGYMD000000000	d__Bacteria;p__Bacteroidota;c__Bacteroidia;o__Bacteroidales;f__4484-276;g__4484-276;s__	N/A	N/A	N/A	N/A	N/A	N/A	N/A	N/A	N/A	N/A	d__Bacteria;p__Bacteroidota;c__Bacteroidia;o__Bacteroidales;f__4484-276;g__;s__	taxonomic novelty determined using RED	N/A	N/A	55	11	0.876828757	N/A
M55B111	JAGYME000000000	d__Bacteria;p__Bipolaricaulota;c__Bipolaricaulia;o__;f__;g__;s__	N/A	N/A	N/A	N/A	N/A	N/A	N/A	N/A	N/A	N/A	d__Bacteria;p__;c__;o__;f__;g__;s__	taxonomic novelty determined using RED	N/A	N/A	82.98	11	0.462013823	N/A
M55B112	JAGYMF000000000	d__Bacteria;p__Bacteroidota;c__Bacteroidia;o__Bacteroidales;f__GCA-2748055;g__;s__	N/A	N/A	N/A	N/A	N/A	N/A	N/A	N/A	N/A	N/A	d__Bacteria;p__Bacteroidota;c__Bacteroidia;o__Bacteroidales;f__;g__;s__	taxonomic novelty determined using RED	N/A	N/A	56.13	11	0.847505256	N/A
M55B113	JAGYMG000000000	d__Bacteria;p__Patescibacteria;c__Paceibacteria;o__Paceibacterales;f__CG1-02-41-26;g__;s__	N/A	N/A	N/A	N/A	N/A	N/A	N/A	N/A	N/A	N/A	d__Bacteria;p__Patescibacteria;c__Paceibacteria;o__Paceibacterales;f__CG1-02-41-26;g__;s__	taxonomic novelty determined using RED	N/A	N/A	55.28	11	0.760345874	N/A
M55B114	JAGYMH000000000	d__Bacteria;p__Patescibacteria;c__ABY1;o__UBA2169;f__UBA2169;g__;s__	N/A	N/A	N/A	N/A	N/A	GCA_002787075.1	95	d__Bacteria;p__Patescibacteria;c__ABY1;o__UBA2169;f__UBA2169;g__CG1-02-41-12;s__CG1-02-41-12 sp002787075	77.3	0.07	d__Bacteria;p__Patescibacteria;c__ABY1;o__UBA2169;f__UBA2169;g__;s__	taxonomic classification defined by topology and ANI	N/A	N/A	53.19	11	0.839109032	N/A
M55B115	JAGYMI000000000	d__Bacteria;p__Omnitrophota;c__4484-49;o__4484-49;f__4484-49;g__;s__	N/A	N/A	N/A	N/A	N/A	GCA_002085265.1	95	d__Bacteria;p__Omnitrophota;c__4484-49;o__4484-49;f__4484-49;g__4484-49;s__4484-49 sp002085265	74.53	0.01	d__Bacteria;p__Omnitrophota;c__;o__;f__;g__;s__	taxonomic classification defined by topology and ANI	N/A	N/A	52.94	11	0.748926704	N/A
M55B116	JAGYMJ000000000	d__Bacteria;p__Planctomycetota;c__Brocadiae;o__SM23-32;f__SM23-32;g__;s__	N/A	N/A	N/A	N/A	N/A	N/A	N/A	N/A	N/A	N/A	d__Bacteria;p__Planctomycetota;c__Brocadiae;o__SM23-32;f__SM23-32;g__;s__	taxonomic classification fully defined by topology	N/A	N/A	80.83	11	0.859710095	N/A
M55B117	JAGYMK000000000	d__Bacteria;p__Verrucomicrobiota;c__Kiritimatiellae;o__;f__;g__;s__	N/A	N/A	N/A	N/A	N/A	N/A	N/A	N/A	N/A	N/A	d__Bacteria;p__Verrucomicrobiota;c__Kiritimatiellae;o__;f__;g__;s__	taxonomic novelty determined using RED	N/A	N/A	49.35	11	0.573994634	N/A
M55B118	JAGYML000000000	d__Bacteria;p__Firmicutes;c__Bacilli;o__Izemoplasmatales;f__Izemoplasmataceae;g__;s__	N/A	N/A	N/A	N/A	N/A	N/A	N/A	N/A	N/A	N/A	d__Bacteria;p__Firmicutes;c__Bacilli;o__Izemoplasmatales;f__Izemoplasmataceae;g__;s__	taxonomic classification fully defined by topology	N/A	N/A	81.47	11	0.880320516	N/A
M55B119	JAGYMM000000000	d__Bacteria;p__Desulfobacterota;c__Desulfomonilia;o__;f__;g__;s__	N/A	N/A	N/A	N/A	N/A	GCF_000266945.1	95	d__Bacteria;p__Desulfobacterota;c__Desulfomonilia;o__Desulfomonilales;f__Desulfomonilaceae;g__Desulfomonile;s__Desulfomonile tiedjei	74.78	0.02	d__Bacteria;p__Desulfobacterota;c__;o__;f__;g__;s__	taxonomic classification defined by topology and ANI	N/A	N/A	48.06	11	0.422500037	N/A
M55B120	JAGYMN000000000	d__Bacteria;p__Actinobacteriota;c__UBA1414;o__UBA1414;f__UBA1414;g__;s__	N/A	N/A	N/A	N/A	N/A	N/A	N/A	N/A	N/A	N/A	d__Bacteria;p__Actinobacteriota;c__UBA1414;o__UBA1414;f__UBA1414;g__;s__	taxonomic novelty determined using RED	N/A	N/A	83.41	11	0.84442292	N/A
M55B121	JAGYMO000000000	d__Bacteria;p__Desulfobacterota;c__Desulfobacteria;o__Desulfatiglandales;f__B25-G16;g__;s__	N/A	N/A	N/A	N/A	N/A	N/A	N/A	N/A	N/A	N/A	d__Bacteria;p__Desulfobacterota;c__Desulfobacteria;o__Desulfatiglandales;f__;g__;s__	taxonomic novelty determined using RED	N/A	N/A	85.97	11	0.77825456	N/A
M55B122	JAGYMP000000000	d__Bacteria;p__Firmicutes;c__Bacilli;o__Izemoplasmatales;f__UBA5603;g__;s__	N/A	N/A	N/A	N/A	N/A	N/A	N/A	N/A	N/A	N/A	d__Bacteria;p__Firmicutes;c__Bacilli;o__Izemoplasmatales;f__;g__;s__	taxonomic novelty determined using RED	N/A	N/A	69.09	11	0.833155162	N/A
M55B123	JAGYMQ000000000	d__Bacteria;p__Cloacimonadota;c__Cloacimonadia;o__Cloacimonadales;f__TCS61;g__TCS61;s__	N/A	N/A	N/A	N/A	N/A	GCA_001577185.1	95	d__Bacteria;p__Cloacimonadota;c__Cloacimonadia;o__Cloacimonadales;f__TCS61;g__TCS61;s__TCS61 sp001577185	76.65	0.07	d__Bacteria;p__Cloacimonadota;c__Cloacimonadia;o__Cloacimonadales;f__TCS61;g__;s__	taxonomic classification defined by topology and ANI	N/A	N/A	92.06	11	0.866825831	N/A
M55B124	JAGYMR000000000	d__Bacteria;p__Bacteroidota;c__Bacteroidia;o__Bacteroidales;f__Prolixibacteraceae;g__Tangfeifania;s__	N/A	N/A	N/A	N/A	N/A	GCF_900141875.1	95	d__Bacteria;p__Bacteroidota;c__Bacteroidia;o__Bacteroidales;f__Prolixibacteraceae;g__Tangfeifania;s__Tangfeifania diversioriginum	76.38	0.15	d__Bacteria;p__Bacteroidota;c__Bacteroidia;o__Bacteroidales;f__Prolixibacteraceae;g__;s__	taxonomic classification defined by topology and ANI	N/A	N/A	53.43	11	0.950509745	N/A
M55B125	JAGYMS000000000	d__Bacteria;p__Verrucomicrobiota;c__Lentisphaeria;o__UBA1407;f__YB12-FULL-65-16;g__;s__	N/A	N/A	N/A	N/A	N/A	GCA_001803235.1	95	d__Bacteria;p__Verrucomicrobiota;c__Lentisphaeria;o__UBA1407;f__YB12-FULL-65-16;g__YB12-FULL-65-16;s__YB12-FULL-65-16 sp001803235	74.51	0.01	d__Bacteria;p__Verrucomicrobiota;c__Lentisphaeria;o__UBA1407;f__;g__;s__	taxonomic classification defined by topology and ANI	N/A	N/A	70.99	11	0.745491273	N/A
M55B126	JAGYMT000000000	d__Bacteria;p__Verrucomicrobiota;c__Kiritimatiellae;o__UBA8416;f__;g__;s__	N/A	N/A	N/A	N/A	N/A	N/A	N/A	N/A	N/A	N/A	d__Bacteria;p__Verrucomicrobiota;c__Kiritimatiellae;o__UBA8416;f__;g__;s__	taxonomic classification fully defined by topology	N/A	N/A	51.25	11	0.606678917	N/A
M55B127	JAGYMU000000000	d__Bacteria;p__Firmicutes_F;c__Halanaerobiia;o__Halanaerobiales;f__;g__;s__	N/A	N/A	N/A	N/A	N/A	N/A	N/A	N/A	N/A	N/A	d__Bacteria;p__Firmicutes_F;c__Halanaerobiia;o__Halanaerobiales;f__;g__;s__	taxonomic novelty determined using RED	N/A	N/A	65.32	11	0.708248626	N/A
M55B128	JAGYMV000000000	d__Bacteria;p__Proteobacteria;c__Gammaproteobacteria;o__Xanthomonadales;f__Wenzhouxiangellaceae;g__Wenzhouxiangella;s__	N/A	N/A	N/A	N/A	N/A	N/A	N/A	N/A	N/A	N/A	d__Bacteria;p__Proteobacteria;c__Gammaproteobacteria;o__Xanthomonadales;f__Wenzhouxiangellaceae;g__Wenzhouxiangella;s__	ANI	N/A	GCA_003565625.1, s__Wenzhouxiangella sp003565625, 95.0, 77.47, 0.06; GCA_007131235.1, s__Wenzhouxiangella sp007131235, 95.0, 77.06, 0.06; GCA_007119095.1, s__Wenzhouxiangella sp007119095, 95.0, 76.83, 0.05; GCA_007121485.1, s__Wenzhouxiangella sp007121485, 95.0, 76.81, 0.03; GCA_007123575.1, s__Wenzhouxiangella sp007123575, 95.0, 76.63, 0.05; GCF_003410055.1, s__Wenzhouxiangella sediminis, 95.0, …	60.1	11	0.902657711	N/A
M55B129	JAGYMW000000000	d__Bacteria;p__Firmicutes_D;c__Dethiobacteria;o__DTU022;f__DTU022;g__;s__	N/A	N/A	N/A	N/A	N/A	N/A	N/A	N/A	N/A	N/A	d__Bacteria;p__Firmicutes_D;c__Dethiobacteria;o__DTU022;f__DTU022;g__;s__	taxonomic classification fully defined by topology	N/A	N/A	82.14	11	0.816162405	N/A
M55B130	JAGYMX000000000	d__Bacteria;p__Patescibacteria;c__Paceibacteria;o__Paceibacterales;f__PWPS01;g__PWHW01;s__	N/A	N/A	N/A	N/A	N/A	GCA_003551435.1	95	d__Bacteria;p__Patescibacteria;c__Paceibacteria;o__Paceibacterales;f__PWPS01;g__PWHW01;s__PWHW01 sp003551435	75.49	0.13	d__Bacteria;p__Patescibacteria;c__Paceibacteria;o__Paceibacterales;f__PWPS01;g__PWHW01;s__	taxonomic classification defined by topology and ANI	N/A	GCA_003560665.1, s__PWHW01 sp003560665, 95.0, 76.87, 0.16; GCA_003555075.1, s__PWHW01 sp003555075, 95.0, 76.87, 0.09; GCA_003560095.1, s__PWHW01 sp003560095, 95.0, 76.15, 0.17; GCA_003559635.1, s__PWHW01 sp003559635, 95.0, 75.94, 0.1; GCA_003561025.1, s__PWHW01 sp003561025, 95.0, 75.89, 0.06	50.52	11	0.901456934	N/A
M55B131	JAGYMY000000000	d__Bacteria;p__Caldatribacteriota;c__JS1;o__SB-45;f__UBA6794;g__;s__	N/A	N/A	N/A	N/A	N/A	GCA_002452835.1	95	d__Bacteria;p__Caldatribacteriota;c__JS1;o__SB-45;f__UBA6794;g__UBA6794;s__UBA6794 sp002452835	76.85	0.18	d__Bacteria;p__Caldatribacteriota;c__JS1;o__SB-45;f__;g__;s__	taxonomic classification defined by topology and ANI	N/A	N/A	84.09	11	0.844897405	N/A
M55B132	JAGYMZ000000000	d__Bacteria;p__Bacteroidota;c__Bacteroidia;o__Bacteroidales;f__4484-276;g__;s__	N/A	N/A	N/A	N/A	N/A	GCA_003648575.1	95	d__Bacteria;p__Bacteroidota;c__Bacteroidia;o__Bacteroidales;f__4484-276;g__B18-G4;s__B18-G4 sp003648575	75.29	0.03	d__Bacteria;p__Bacteroidota;c__Bacteroidia;o__Bacteroidales;f__4484-276;g__;s__	taxonomic classification defined by topology and ANI	N/A	N/A	92.54	11	0.828387092	N/A
M55B133	JAGYNA000000000	d__Bacteria;p__Patescibacteria;c__Paceibacteria;o__Paceibacterales;f__PWPS01;g__T1SED10-78;s__	N/A	N/A	N/A	N/A	N/A	GCA_003553505.1	95	d__Bacteria;p__Patescibacteria;c__Paceibacteria;o__Paceibacterales;f__PWPS01;g__T1SED10-78;s__T1SED10-78 sp003553505	76.55	0.06	d__Bacteria;p__Patescibacteria;c__Paceibacteria;o__Paceibacterales;f__PWPS01;g__;s__	taxonomic classification defined by topology and ANI	N/A	N/A	61.49	11	0.877360463	N/A
M55B134	JAGYNB000000000	d__Bacteria;p__Omnitrophota;c__Koll11;o__GIF10;f__;g__;s__	N/A	N/A	N/A	N/A	N/A	GCA_002340085.1	95	d__Bacteria;p__Omnitrophota;c__Koll11;o__GIF10;f__UBA2593;g__UBA2593;s__UBA2593 sp002340085	74.5	0.01	d__Bacteria;p__Omnitrophota;c__Koll11;o__GIF10;f__;g__;s__	taxonomic classification defined by topology and ANI	N/A	N/A	78.85	11	0.680886544	N/A
M55B135	JAGYNC000000000	d__Bacteria;p__Verrucomicrobiota;c__Lentisphaeria;o__Victivallales;f__Victivallaceae;g__;s__	N/A	N/A	N/A	N/A	N/A	N/A	N/A	N/A	N/A	N/A	d__Bacteria;p__Verrucomicrobiota;c__Lentisphaeria;o__Victivallales;f__;g__;s__	taxonomic novelty determined using RED	N/A	N/A	81.67	11	0.769571088	N/A
M55B136	JAGYND000000000	d__Bacteria;p__Bacteroidota;c__Bacteroidia;o__Bacteroidales;f__UBA12481;g__;s__	N/A	N/A	N/A	N/A	N/A	N/A	N/A	N/A	N/A	N/A	d__Bacteria;p__Bacteroidota;c__Bacteroidia;o__Bacteroidales;f__;g__;s__	taxonomic novelty determined using RED	N/A	N/A	79.8	11	0.767352951	N/A
M55B137	JAGYNE000000000	d__Bacteria;p__Bipolaricaulota;c__Bipolaricaulia;o__UBA7950;f__UBA9294;g__;s__	N/A	N/A	N/A	N/A	N/A	GCA_003545155.1	95	d__Bacteria;p__Bipolaricaulota;c__Bipolaricaulia;o__UBA7950;f__UBA9294;g__UBA9294;s__UBA9294 sp003545155	74.44	0.01	d__Bacteria;p__Bipolaricaulota;c__Bipolaricaulia;o__UBA7950;f__UBA9294;g__;s__	taxonomic classification defined by topology and ANI	N/A	N/A	43.75	11	0.821033815	N/A
M55B138	JAGYNF000000000	d__Bacteria;p__Cyanobacteria;c__Cyanobacteriia;o__PCC-6307;f__Cyanobiaceae;g__Cyanobium_A;s__	N/A	N/A	N/A	N/A	N/A	GCA_007135755.1	95	d__Bacteria;p__Cyanobacteria;c__Cyanobacteriia;o__PCC-6307;f__Cyanobiaceae;g__Cyanobium_A;s__Cyanobium_A sp007135755	82.82	0.77	d__Bacteria;p__Cyanobacteria;c__Cyanobacteriia;o__PCC-6307;f__Cyanobiaceae;g__Cyanobium_A;s__	taxonomic classification defined by topology and ANI	N/A	GCF_002252665.1, s__Cyanobium_A sp002252665, 95.0, 82.17, 0.76; GCF_900088535.1, s__Cyanobium_A sp900088535, 95.0, 81.55, 0.75; GCF_000155635.1, s__Cyanobium_A sp000155635, 95.0, 81.48, 0.77; GCF_001039265.1, s__Cyanobium_A sp001039265, 95.0, 81.15, 0.54; GCF_003011885.1, s__Cyanobium_A usitatum, 95.0, 80.41, 0.61; GCA_002396505.1, s__Cyanobium_A sp002396505, 95.0, 78.97, 0.55	65.6	11	0.916463564	Genome not assigned to closest species as it falls outside its pre-defined ANI radius
M55B139	JAGYNG000000000	d__Bacteria;p__Proteobacteria;c__Gammaproteobacteria;o__Chromatiales;f__Chromatiaceae;g__Thiocapsa;s__	N/A	N/A	N/A	N/A	N/A	GCF_003634315.1	95	d__Bacteria;p__Proteobacteria;c__Gammaproteobacteria;o__Chromatiales;f__Chromatiaceae;g__Thiocapsa;s__Thiocapsa rosea	90.73	0.73	d__Bacteria;p__Proteobacteria;c__Gammaproteobacteria;o__Chromatiales;f__Chromatiaceae;g__Thiocapsa;s__	taxonomic classification defined by topology and ANI	N/A	GCF_900106925.1, s__Thiocapsa roseopersicina, 95.0, 89.68, 0.69; GCA_002423035.1, s__Thiocapsa sp002423035, 95.0, 89.48, 0.78; GCF_000223985.1, s__Thiocapsa marina, 95.0, 88.2, 0.67; GCF_001499735.1, s__Thiocapsa sp001499735, 95.0, 87.68, 0.64	96.17	11	0.993637624	Genome not assigned to closest species as it falls outside its pre-defined ANI radius
M55B140	JAGYNH000000000	d__Bacteria;p__Planctomycetota;c__Phycisphaerae;o__Sedimentisphaerales;f__Sedimentisphaeraceae;g__;s__	N/A	N/A	N/A	N/A	N/A	N/A	N/A	N/A	N/A	N/A	d__Bacteria;p__Planctomycetota;c__Phycisphaerae;o__Sedimentisphaerales;f__Sedimentisphaeraceae;g__;s__	taxonomic novelty determined using RED	N/A	N/A	65.02	11	0.833842309	N/A
M55B141	JAGYNI000000000	d__Bacteria;p__Firmicutes;c__Bacilli;o__Izemoplasmatales;f__Izemoplasmataceae;g__CSBR16-87;s__	N/A	N/A	N/A	N/A	N/A	N/A	N/A	N/A	N/A	N/A	d__Bacteria;p__Firmicutes;c__Bacilli;o__Izemoplasmatales;f__Izemoplasmataceae;g__;s__	taxonomic novelty determined using RED	N/A	N/A	64.09	11	0.918818958	N/A
M55B142	JAGYNJ000000000	d__Bacteria;p__Firmicutes;c__Bacilli;o__Acholeplasmatales;f__Acholeplasmataceae;g__;s__	N/A	N/A	N/A	N/A	N/A	N/A	N/A	N/A	N/A	N/A	d__Bacteria;p__Firmicutes;c__Bacilli;o__Acholeplasmatales;f__Acholeplasmataceae;g__;s__	taxonomic classification fully defined by topology	N/A	N/A	76.77	11	0.8779495	N/A
M55B143	JAGYNK000000000	d__Bacteria;p__Patescibacteria;c__Paceibacteria_A;o__Moranbacterales;f__UBA9337;g__;s__	N/A	N/A	N/A	N/A	N/A	N/A	N/A	N/A	N/A	N/A	d__Bacteria;p__Patescibacteria;c__Paceibacteria_A;o__Moranbacterales;f__;g__;s__	taxonomic novelty determined using RED	N/A	N/A	64.46	11	0.777494785	N/A
M55B144	JAGYNL000000000	d__Bacteria;p__Bipolaricaulota;c__Bipolaricaulia;o__UBA7950;f__;g__;s__	N/A	N/A	N/A	N/A	N/A	N/A	N/A	N/A	N/A	N/A	d__Bacteria;p__Bipolaricaulota;c__Bipolaricaulia;o__UBA7950;f__;g__;s__	taxonomic novelty determined using RED	N/A	N/A	57.22	11	0.740244359	N/A
M55B145	JAGYNM000000000	d__Bacteria;p__Bacteroidota;c__Bacteroidia;o__Bacteroidales;f__F082;g__UBA5536;s__	N/A	N/A	N/A	N/A	N/A	GCA_002440975.1	95	d__Bacteria;p__Bacteroidota;c__Bacteroidia;o__Bacteroidales;f__F082;g__UBA5536;s__UBA5536 sp002440975	81.53	0.55	d__Bacteria;p__Bacteroidota;c__Bacteroidia;o__Bacteroidales;f__F082;g__UBA5536;s__	taxonomic classification defined by topology and ANI	N/A	GCA_002426795.1, s__UBA5536 sp002426795, 95.0, 76.7, 0.13	75.93	11	0.967747807	N/A
M55B146	JAGYNN000000000	d__Bacteria;p__Marinisomatota;c__AB16;o__AB16;f__46-47;g__46-47;s__	N/A	N/A	N/A	N/A	N/A	N/A	N/A	N/A	N/A	N/A	d__Bacteria;p__Marinisomatota;c__AB16;o__AB16;f__46-47;g__46-47;s__	ANI	N/A	GCA_001509335.1, s__46-47 sp001509335, 95.0, 79.0, 0.33; GCA_003644575.1, s__46-47 sp003644575, 95.0, 78.38, 0.34; GCA_002452555.1, s__46-47 sp002452555, 95.0, 76.22, 0.18	44.98	11	0.914688636	N/A
M55B147	JAGYNO000000000	d__Bacteria;p__Firmicutes_F;c__Halanaerobiia;o__Halanaerobiales;f__Halanaerobiaceae;g__Halanaerobium;s__	N/A	N/A	N/A	N/A	N/A	GCF_000166415.1	95	d__Bacteria;p__Firmicutes_F;c__Halanaerobiia;o__Halanaerobiales;f__Halanaerobiaceae;g__Halanaerobium;s__Halanaerobium hydrogeniformans	78.59	0.35	d__Bacteria;p__Firmicutes_F;c__Halanaerobiia;o__Halanaerobiales;f__Halanaerobiaceae;g__Halanaerobium;s__	taxonomic classification defined by topology and ANI	N/A	GCF_000350165.1, s__Halanaerobium saccharolyticum, 95.0, 78.36, 0.33; GCF_003053565.1, s__Halanaerobium saccharolyticum_B, 95.0, 78.35, 0.26; GCF_000165465.1, s__Halanaerobium praevalens, 95.0, 78.2, 0.25; GCF_004366375.1, s__Halanaerobium congolense, 95.0, 78.17, 0.33; GCF_003259895.1, s__Halanaerobium saccharolyticum_A, 95.0, 78.13, 0.33; GCF_004362045.1, s__Halanaerobium saccharolyticum_C, 95.…	83.29	11	0.900272289	N/A
M55B148	JAGYNP000000000	d__Bacteria;p__Patescibacteria;c__Paceibacteria_A;o__Moranbacterales;f__UBA2193;g__UBA2773;s__	N/A	N/A	N/A	N/A	N/A	GCA_002352465.1	95	d__Bacteria;p__Patescibacteria;c__Paceibacteria_A;o__Moranbacterales;f__UBA2193;g__UBA2773;s__UBA2773 sp002352465	77.05	0.36	d__Bacteria;p__Patescibacteria;c__Paceibacteria_A;o__Moranbacterales;f__UBA2193;g__;s__	taxonomic classification defined by topology and ANI	N/A	N/A	53.45	11	0.905258653	N/A
M55B149	JAGYNR000000000	d__Bacteria;p__Desulfobacterota;c__Desulfobacteria;o__Desulfobacterales;f__SKZT01;g__;s__	N/A	N/A	N/A	N/A	N/A	GCA_007127235.1	95	d__Bacteria;p__Desulfobacterota;c__Desulfobacteria;o__Desulfobacterales;f__SKZT01;g__SKZT01;s__SKZT01 sp007127235	75.71	0.05	d__Bacteria;p__Desulfobacterota;c__Desulfobacteria;o__Desulfobacterales;f__;g__;s__	taxonomic classification defined by topology and ANI	N/A	N/A	69.58	11	0.811903248	N/A
M55B150	JAGYNS000000000	d__Bacteria;p__Campylobacterota;c__Campylobacteria;o__Campylobacterales;f__Arcobacteraceae;g__;s__	N/A	N/A	N/A	N/A	N/A	N/A	N/A	N/A	N/A	N/A	d__Bacteria;p__Campylobacterota;c__Campylobacteria;o__Campylobacterales;f__Arcobacteraceae;g__;s__	taxonomic classification fully defined by topology	N/A	N/A	71.85	11	0.817601842	N/A
M55B151	JAGYNT000000000	d__Bacteria;p__Firmicutes;c__Bacilli;o__Acholeplasmatales;f__Acholeplasmataceae;g__;s__	N/A	N/A	N/A	N/A	N/A	N/A	N/A	N/A	N/A	N/A	d__Bacteria;p__Firmicutes;c__Bacilli;o__Acholeplasmatales;f__Acholeplasmataceae;g__;s__	taxonomic classification fully defined by topology	N/A	N/A	70.26	11	0.881342692	N/A
M55B152	JAGYNU000000000	d__Bacteria;p__Omnitrophota;c__4484-49;o__;f__;g__;s__	N/A	N/A	N/A	N/A	N/A	GCA_002085265.1	95	d__Bacteria;p__Omnitrophota;c__4484-49;o__4484-49;f__4484-49;g__4484-49;s__4484-49 sp002085265	74.61	0.01	d__Bacteria;p__Omnitrophota;c__;o__;f__;g__;s__	taxonomic classification defined by topology and ANI	N/A	N/A	74.76	11	0.500337445	N/A
M55B153	JAGYNW000000000	d__Bacteria;p__Omnitrophota;c__Koll11;o__UBA10015;f__Kpj58rc;g__UBA12451;s__	N/A	N/A	N/A	N/A	N/A	GCA_001805965.1	95	d__Bacteria;p__Omnitrophota;c__Koll11;o__UBA10015;f__Kpj58rc;g__UBA12451;s__UBA12451 sp001805965	77.89	0.04	d__Bacteria;p__Omnitrophota;c__Koll11;o__UBA10015;f__Kpj58rc;g__;s__	taxonomic classification defined by topology and ANI	N/A	N/A	66.96	11	0.873386992	N/A
M55B154	JAGYNX000000000	d__Bacteria;p__Spirochaetota;c__UBA4802;o__UBA4802;f__UB4802;g__;s__	N/A	N/A	N/A	N/A	N/A	GCA_002328585.1	95	d__Bacteria;p__Spirochaetota;c__UBA4802;o__UBA4802;f__UB4802;g__UBA4802;s__UBA4802 sp002328585	75.33	0.02	d__Bacteria;p__Spirochaetota;c__UBA4802;o__UBA4802;f__;g__;s__	taxonomic classification defined by topology and ANI	N/A	N/A	69.56	11	0.740912922	N/A
M55B155	JAGYNY000000000	d__Bacteria;p__Desulfobacterota;c__Desulfobacteria;o__Desulfatiglandales;f__B25-G16;g__B33-G16;s__	N/A	N/A	N/A	N/A	N/A	GCA_003646875.1	95	d__Bacteria;p__Desulfobacterota;c__Desulfobacteria;o__Desulfatiglandales;f__B25-G16;g__B33-G16;s__B33-G16 sp003646875	81.47	0.5	d__Bacteria;p__Desulfobacterota;c__Desulfobacteria;o__Desulfatiglandales;f__B25-G16;g__;s__	taxonomic classification defined by topology and ANI	N/A	N/A	74.58	11	0.925467178	N/A
M55B156	JAGYNZ000000000	d__Bacteria;p__Desulfobacterota;c__Dissulfuribacteria;o__Dissulfuribacterales;f__UBA3076;g__UBA3076;s__	N/A	N/A	N/A	N/A	N/A	N/A	N/A	N/A	N/A	N/A	d__Bacteria;p__Desulfobacterota;c__Dissulfuribacteria;o__Dissulfuribacterales;f__UBA3076;g__UBA3076;s__	taxonomic classification defined by topology and ANI	N/A	GCA_002367355.1, s__UBA3076 sp002367355, 95.0, 82.74, 0.55; GCA_003645605.1, s__UBA3076 sp003645605, 95.0, 82.24, 0.69; GCA_003194495.1, s__UBA3076 sp003194495, 95.0, 82.1, 0.54; GCA_003194485.1, s__UBA3076 sp003194485, 95.0, 79.48, 0.47	88.87	11	0.944868738	Genome not assigned to closest species as it falls outside its pre-defined ANI radius
M55B157	JAGYOB000000000	d__Bacteria;p__Actinobacteriota;c__Actinomycetia;o__Nanopelagicales;f__S36-B12;g__;s__	N/A	N/A	N/A	N/A	N/A	GCA_004379115.1	95	d__Bacteria;p__Actinobacteriota;c__Actinomycetia;o__Nanopelagicales;f__S36-B12;g__Mxb001;s__Mxb001 sp004379115	76.91	0.23	d__Bacteria;p__Actinobacteriota;c__Actinomycetia;o__Nanopelagicales;f__S36-B12;g__;s__	taxonomic classification defined by topology and ANI	N/A	N/A	85.62	11	0.832717954	N/A
M55B158	JAGYOC000000000	d__Bacteria;p__Chloroflexota;c__Dehalococcoidia;o__Dehalococcoidales;f__UBA5760;g__UBA5760;s__	N/A	N/A	N/A	N/A	N/A	GCA_002418895.1	95	d__Bacteria;p__Chloroflexota;c__Dehalococcoidia;o__Dehalococcoidales;f__UBA5760;g__UBA5760;s__UBA5760 sp002418895	76.92	0.13	d__Bacteria;p__Chloroflexota;c__Dehalococcoidia;o__Dehalococcoidales;f__UBA5760;g__;s__	taxonomic classification defined by topology and ANI	N/A	N/A	64.54	11	0.928638733	Genome has more than 10.8% of markers with multiple hits
M55B159	JAGYOD000000000	d__Bacteria;p__Desulfobacterota;c__Desulfobacteria;o__Desulfobacterales;f__Desulfobacteraceae;g__;s__	N/A	N/A	N/A	N/A	N/A	N/A	N/A	N/A	N/A	N/A	d__Bacteria;p__Desulfobacterota;c__Desulfobacteria;o__Desulfobacterales;f__Desulfobacteraceae;g__;s__	taxonomic classification fully defined by topology	N/A	N/A	57.96	11	0.843781423	N/A
M55B160	JAGYOE000000000	d__Bacteria;p__Firmicutes;c__Bacilli;o__Izemoplasmatales;f__UBA5603;g__;s__	N/A	N/A	N/A	N/A	N/A	N/A	N/A	N/A	N/A	N/A	d__Bacteria;p__Firmicutes;c__Bacilli;o__Izemoplasmatales;f__UBA5603;g__;s__	taxonomic novelty determined using RED	N/A	N/A	82.56	11	0.913531477	N/A
M55B161	JAGYOF000000000	d__Bacteria;p__Bacteroidota;c__Chlorobia;o__Chlorobiales;f__Chlorobiaceae;g__Prosthecochloris;s__Prosthecochloris vibrioformis	GCF_006265245.1	95	d__Bacteria;p__Bacteroidota;c__Chlorobia;o__Chlorobiales;f__Chlorobiaceae;g__Prosthecochloris;s__Prosthecochloris vibrioformis	98.33	0.91	GCF_006265245.1	95	d__Bacteria;p__Bacteroidota;c__Chlorobia;o__Chlorobiales;f__Chlorobiaceae;g__Prosthecochloris;s__Prosthecochloris vibrioformis	98.33	0.91	d__Bacteria;p__Bacteroidota;c__Chlorobia;o__Chlorobiales;f__Chlorobiaceae;g__Prosthecochloris;s__	taxonomic classification defined by topology and ANI	topological placement and ANI have congruent species assignments	GCF_002113825.1, s__Prosthecochloris sp002113825, 95.0, 79.57, 0.24; GCF_003344365.2, s__Prosthecochloris sp003344365, 95.0, 78.67, 0.26; GCF_000020625.1, s__Prosthecochloris aestuarii, 95.0, 78.55, 0.19	95.5	11	N/A	N/A
M55B162	JAGYOG000000000	d__Bacteria;p__Spirochaetota;c__Spirochaetia;o__Sphaerochaetales;f__Sphaerochaetaceae;g__Sphaerochaeta;s__	N/A	N/A	N/A	N/A	N/A	GCF_003429665.1	95	d__Bacteria;p__Spirochaetota;c__Spirochaetia;o__Sphaerochaetales;f__Sphaerochaetaceae;g__Sphaerochaeta;s__Sphaerochaeta halotolerans	84.81	0.75	d__Bacteria;p__Spirochaetota;c__Spirochaetia;o__Sphaerochaetales;f__Sphaerochaetaceae;g__Sphaerochaeta;s__	taxonomic classification defined by topology and ANI	N/A	GCA_003247345.1, s__Sphaerochaeta sp003247345, 95.0, 78.29, 0.2; GCF_000190435.1, s__Sphaerochaeta globosa, 95.0, 78.09, 0.21; GCA_002432715.1, s__Sphaerochaeta sp002432715, 95.0, 77.97, 0.2; GCA_001603115.1, s__Sphaerochaeta sp001603115, 95.0, 77.74, 0.17; GCA_003446545.1, s__Sphaerochaeta sp003446545, 95.0, 77.48, 0.11; GCF_000236685.1, s__Sphaerochaeta pleomorpha, 95.0, 77.36, 0.11; GCA_004294…	76.33	11	0.977987118	Genome not assigned to closest species as it falls outside its pre-defined ANI radius
M55B163	JAGYOH000000000	d__Bacteria;p__Firmicutes_A;c__Clostridia;o__Peptostreptococcales;f__DTU036;g__ML8-F1;s__	N/A	N/A	N/A	N/A	N/A	GCA_002029975.1	95	d__Bacteria;p__Firmicutes_A;c__Clostridia;o__Peptostreptococcales;f__DTU036;g__ML8-F1;s__ML8-F1 sp002029975	80.45	0.64	d__Bacteria;p__Firmicutes_A;c__Clostridia;o__Peptostreptococcales;f__DTU036;g__;s__	taxonomic classification defined by topology and ANI	N/A	N/A	95.42	11	0.957168536	N/A
M55B164	JAGYOI000000000	d__Bacteria;p__Bacteroidota;c__Bacteroidia;o__Bacteroidales;f__Prolixibacteraceae;g__SKHV01;s__	N/A	N/A	N/A	N/A	N/A	GCA_007116765.1	95	d__Bacteria;p__Bacteroidota;c__Bacteroidia;o__Bacteroidales;f__Prolixibacteraceae;g__SKHV01;s__SKHV01 sp007116765	78.02	0.13	d__Bacteria;p__Bacteroidota;c__Bacteroidia;o__Bacteroidales;f__Prolixibacteraceae;g__;s__	taxonomic classification defined by topology and ANI	N/A	N/A	65.87	11	0.907331884	N/A
M55B165	JAGYOJ000000000	d__Bacteria;p__Actinobacteriota;c__UBA1414;o__UBA1414;f__UBA1414;g__;s__	N/A	N/A	N/A	N/A	N/A	N/A	N/A	N/A	N/A	N/A	d__Bacteria;p__Actinobacteriota;c__UBA1414;o__UBA1414;f__UBA1414;g__;s__	taxonomic novelty determined using RED	N/A	N/A	80.6	11	0.847115231	N/A
M55B166	JAGYOK000000000	d__Bacteria;p__Proteobacteria;c__Alphaproteobacteria;o__Micavibrionales;f__Micavibrionaceae;g__UBA1672;s__	N/A	N/A	N/A	N/A	N/A	N/A	N/A	N/A	N/A	N/A	d__Bacteria;p__Proteobacteria;c__Alphaproteobacteria;o__Micavibrionales;f__Micavibrionaceae;g__UBA1672;s__	ANI	N/A	GCA_002401965.1, s__UBA1672 sp002401965, 95.0, 76.09, 0.05; GCA_002747015.1, s__UBA1672 sp002747015, 95.0, 75.97, 0.06; GCA_002320665.1, s__UBA1672 sp002320665, 95.0, 75.88, 0.05; GCA_002401695.1, s__UBA1672 sp002401695, 95.0, 75.79, 0.07	87.68	11	0.920303744	N/A
M55B167	JAGYOL000000000	d__Bacteria;p__Verrucomicrobiota;c__Kiritimatiellae;o__RFP12;f__UBA1067;g__;s__	N/A	N/A	N/A	N/A	N/A	N/A	N/A	N/A	N/A	N/A	d__Bacteria;p__Verrucomicrobiota;c__Kiritimatiellae;o__RFP12;f__UBA1067;g__;s__	taxonomic classification fully defined by topology	N/A	N/A	72.14	11	0.76731486	N/A
M55B168	JAGYOM000000000	d__Bacteria;p__Proteobacteria;c__Gammaproteobacteria;o__Pseudomonadales;f__Oleiphilaceae;g__Marinobacter;s__	N/A	N/A	N/A	N/A	N/A	GCF_000934705.1	95	d__Bacteria;p__Proteobacteria;c__Gammaproteobacteria;o__Pseudomonadales;f__Oleiphilaceae;g__Marinobacter;s__Marinobacter excellens	94.7	0.87	d__Bacteria;p__Proteobacteria;c__Gammaproteobacteria;o__Pseudomonadales;f__Oleiphilaceae;g__Marinobacter;s__	taxonomic classification defined by topology and ANI	N/A	GCF_003007685.1, s__Marinobacter halophilus, 95.0, 83.94, 0.77; GCF_003007715.1, s__Marinobacter shengliensis, 95.0, 82.45, 0.77; GCF_001447155.2, s__Marinobacter sp001447155, 95.0, 82.36, 0.73; GCA_002258215.1, s__Marinobacter vinifirmus, 95.0, 81.57, 0.61; GCF_000284615.1, s__Marinobacter hydrocarbonoclasticus, 95.0, 80.69, 0.6; GCF_003336705.1, s__Marinobacter litoralis, 95.0, 80.1, 0.45; GCF_…	77.46	11	0.997486062	Genome not assigned to closest species as it falls outside its pre-defined ANI radius
M55B169	JAGYON000000000	d__Bacteria;p__Actinobacteriota;c__Actinomycetia;o__Nanopelagicales;f__S36-B12;g__S36-B12;s__	N/A	N/A	N/A	N/A	N/A	N/A	N/A	N/A	N/A	N/A	d__Bacteria;p__Actinobacteriota;c__Actinomycetia;o__Nanopelagicales;f__S36-B12;g__;s__	taxonomic novelty determined using RED	N/A	N/A	47.08	11	0.912495077	N/A
M55B170	JAGYOO000000000	d__Bacteria;p__Omnitrophota;c__Koll11;o__B26-G9;f__;g__;s__	N/A	N/A	N/A	N/A	N/A	GCA_003645745.1	95	d__Bacteria;p__Omnitrophota;c__Koll11;o__B26-G9;f__B26-G9;g__B26-G9;s__B26-G9 sp003645745	76.53	0.01	d__Bacteria;p__Omnitrophota;c__Koll11;o__;f__;g__;s__	taxonomic classification defined by topology and ANI	N/A	N/A	73.23	11	0.640332852	N/A
M55B171	JAGYOP000000000	d__Bacteria;p__Desulfobacterota;c__Syntrophia;o__Syntrophales;f__UBA2210;g__UBA2210;s__	N/A	N/A	N/A	N/A	N/A	GCA_002327865.1	95	d__Bacteria;p__Desulfobacterota;c__Syntrophia;o__Syntrophales;f__UBA2210;g__UBA2210;s__UBA2210 sp002327865	78.59	0.37	d__Bacteria;p__Desulfobacterota;c__Syntrophia;o__Syntrophales;f__UBA2210;g__;s__	taxonomic classification defined by topology and ANI	N/A	N/A	63.99	11	0.870073006	Genome has more than 10.0% of markers with multiple hits
M55B172	JAGYOQ000000000	d__Bacteria;p__Verrucomicrobiota;c__Lentisphaeria;o__UBA1407;f__;g__;s__	N/A	N/A	N/A	N/A	N/A	N/A	N/A	N/A	N/A	N/A	d__Bacteria;p__Verrucomicrobiota;c__Lentisphaeria;o__UBA1407;f__;g__;s__	taxonomic novelty determined using RED	N/A	N/A	66.81	11	0.720777263	N/A
M55B173	JAGYOR000000000	d__Bacteria;p__Desulfobacterota;c__Syntrophia;o__Syntrophales;f__MLS-D;g__MLS-D;s__	N/A	N/A	N/A	N/A	N/A	GCA_002030015.1	95	d__Bacteria;p__Desulfobacterota;c__Syntrophia;o__Syntrophales;f__MLS-D;g__MLS-D;s__MLS-D sp002030015	90.29	0.92	d__Bacteria;p__Desulfobacterota;c__Syntrophia;o__Syntrophales;f__;g__;s__	taxonomic classification defined by topology and ANI	N/A	N/A	89.05	11	0.971446032	Genome not assigned to closest species as it falls outside its pre-defined ANI radius
M55B174	JAGYOS000000000	d__Bacteria;p__Patescibacteria;c__Paceibacteria_A;o__;f__;g__;s__	N/A	N/A	N/A	N/A	N/A	N/A	N/A	N/A	N/A	N/A	d__Bacteria;p__Patescibacteria;c__;o__;f__;g__;s__	taxonomic novelty determined using RED	N/A	N/A	67.08	11	0.498573364	N/A
M55B175	JAGYOT000000000	d__Bacteria;p__Desulfobacterota;c__Desulfobacteria;o__Desulfobacterales;f__SURF-3;g__;s__	N/A	N/A	N/A	N/A	N/A	N/A	N/A	N/A	N/A	N/A	d__Bacteria;p__Desulfobacterota;c__Desulfobacteria;o__Desulfobacterales;f__SURF-3;g__;s__	taxonomic classification fully defined by topology	N/A	N/A	59.15	11	0.764360401	N/A
M55B176	JAGYOU000000000	d__Bacteria;p__Bacteroidota;c__Bacteroidia;o__Bacteroidales;f__F082;g__UBA6192;s__	N/A	N/A	N/A	N/A	N/A	GCA_002422725.1	95	d__Bacteria;p__Bacteroidota;c__Bacteroidia;o__Bacteroidales;f__F082;g__UBA6192;s__UBA6192 sp002422725	75.92	0.07	d__Bacteria;p__Bacteroidota;c__Bacteroidia;o__Bacteroidales;f__F082;g__UBA6192;s__	taxonomic classification defined by topology and ANI	N/A	GCA_002842755.1, s__UBA6192 sp002842755, 95.0, 75.95, 0.05; GCA_002421995.1, s__UBA6192 sp002421995, 95.0, 75.86, 0.05	76.63	11	0.903322255	N/A
M55B177	JAGYOV000000000	d__Bacteria;p__Chloroflexota;c__Dehalococcoidia;o__GIF9;f__AB-539-J10;g__CG2-30-46-9;s__	N/A	N/A	N/A	N/A	N/A	GCA_001873005.1	95	d__Bacteria;p__Chloroflexota;c__Dehalococcoidia;o__GIF9;f__AB-539-J10;g__CG2-30-46-9;s__CG2-30-46-9 sp001873005	75.78	0.03	d__Bacteria;p__Chloroflexota;c__Dehalococcoidia;o__GIF9;f__AB-539-J10;g__;s__	taxonomic classification defined by topology and ANI	N/A	N/A	75.69	11	0.856778202	N/A
M55B178	JAGYOW000000000	d__Bacteria;p__Desulfobacterota;c__Desulfobacteria;o__Desulfobacterales;f__Desulfobacteraceae;g__Desulfotignum;s__	N/A	N/A	N/A	N/A	N/A	N/A	N/A	N/A	N/A	N/A	d__Bacteria;p__Desulfobacterota;c__Desulfobacteria;o__Desulfobacterales;f__Desulfobacteraceae;g__;s__	taxonomic novelty determined using RED	N/A	N/A	75.85	11	0.993852254	N/A
M55B179	JAGYOX000000000	d__Bacteria;p__Desulfobacterota;c__Desulfobacteria;o__Desulfobacterales;f__SURF-3;g__;s__	N/A	N/A	N/A	N/A	N/A	N/A	N/A	N/A	N/A	N/A	d__Bacteria;p__Desulfobacterota;c__Desulfobacteria;o__Desulfobacterales;f__SURF-3;g__;s__	taxonomic classification fully defined by topology	N/A	N/A	85.22	11	0.765064196	N/A
M55B180	JAGYOY000000000	d__Bacteria;p__Omnitrophota;c__Koll11;o__4484-171;f__B32-G15;g__;s__	N/A	N/A	N/A	N/A	N/A	GCA_003644445.1	95	d__Bacteria;p__Omnitrophota;c__Koll11;o__4484-171;f__B32-G15;g__B32-G15;s__B32-G15 sp003644445	74.84	0.06	d__Bacteria;p__Omnitrophota;c__Koll11;o__4484-171;f__;g__;s__	taxonomic classification defined by topology and ANI	N/A	N/A	61.43	11	0.786058138	N/A
M55B181	JAGYOZ000000000	d__Bacteria;p__Marinisomatota;c__AB16;o__AB16;f__46-47;g__;s__	N/A	N/A	N/A	N/A	N/A	N/A	N/A	N/A	N/A	N/A	d__Bacteria;p__Marinisomatota;c__AB16;o__AB16;f__;g__;s__	taxonomic novelty determined using RED	N/A	N/A	85.26	11	0.697435604	N/A
M55B182	JAGYPA000000000	d__Bacteria;p__Spirochaetota;c__Spirochaetia;o__Spirochaetales;f__PWKH01;g__;s__	N/A	N/A	N/A	N/A	N/A	N/A	N/A	N/A	N/A	N/A	d__Bacteria;p__Spirochaetota;c__Spirochaetia;o__Spirochaetales;f__;g__;s__	taxonomic novelty determined using RED	N/A	N/A	82.48	11	0.74128636	N/A
M55B183	JAGYPB000000000	d__Bacteria;p__Desulfobacterota;c__Desulfuromonadia;o__Desulfuromonadales;f__Geopsychrobacteraceae;g__SLDV01;s__	N/A	N/A	N/A	N/A	N/A	GCA_007125165.1	95	d__Bacteria;p__Desulfobacterota;c__Desulfuromonadia;o__Desulfuromonadales;f__Geopsychrobacteraceae;g__SLDV01;s__SLDV01 sp007125165	79.32	0.43	d__Bacteria;p__Desulfobacterota;c__Desulfuromonadia;o__Desulfuromonadales;f__Geopsychrobacteraceae;g__;s__	taxonomic classification defined by topology and ANI	N/A	N/A	72.02	11	0.955697153	N/A
M55B184	JAGYPC000000000	d__Bacteria;p__Marinisomatota;c__AB16;o__;f__;g__;s__	N/A	N/A	N/A	N/A	N/A	N/A	N/A	N/A	N/A	N/A	d__Bacteria;p__Marinisomatota;c__;o__;f__;g__;s__	taxonomic novelty determined using RED	N/A	N/A	56.55	11	0.587494876	N/A
M55A1	JAGYNQ000000000	d__Archaea;p__Thermoplasmatota;c__Thermoplasmata;o__Methanomassiliicoccales;f__;g__;s__	N/A	N/A	N/A	N/A	N/A	N/A	N/A	N/A	N/A	N/A	d__Archaea;p__Thermoplasmatota;c__Thermoplasmata;o__Methanomassiliicoccales;f__;g__;s__	taxonomic novelty determined using RED	N/A	N/A	51	11	0.563027719	N/A
M55A2	JAGYNV000000000	d__Archaea;p__Iainarchaeota;c__Iainarchaeia;o__Iainarchaeales;f__;g__;s__	N/A	N/A	N/A	N/A	N/A	N/A	N/A	N/A	N/A	N/A	d__Archaea;p__Iainarchaeota;c__Iainarchaeia;o__Iainarchaeales;f__;g__;s__	taxonomic novelty determined using RED	N/A	N/A	61.42	11	0.565405536	N/A
M55A3	JAGYOA000000000	d__Archaea;p__Nanoarchaeota;c__Nanoarchaeia;o__Woesearchaeales;f__CG1-02-33-12;g__CG1-02-33-12;s__	N/A	N/A	N/A	N/A	N/A	GCA_002762865.1	95	d__Archaea;p__Nanoarchaeota;c__Nanoarchaeia;o__Woesearchaeales;f__CG1-02-33-12;g__CG1-02-33-12;s__CG1-02-33-12 sp002762865	77.67	0.31	d__Archaea;p__Nanoarchaeota;c__Nanoarchaeia;o__Woesearchaeales;f__CG1-02-33-12;g__;s__	taxonomic classification defined by topology and ANI	N/A	N/A	74.69	11	0.853222003	N/A
